# Supplementary material for: Widespread slowdown in short-term species turnover despite accelerating climate change
Source: Nat Commun. 2026 Feb 3;17:1450. doi: 10.1038/s41467-025-68187-1 (PMC12886849; doi:10.1038/s41467-025-68187-1)
Supplement: Supplementary file 3 — Supplementary Code 1 [file 41467_2025_68187_MOESM3_ESM.txt]

### Supplementary comparison of the accuracy of two methods to determine 
### turnover rate from the slope of decline in similarity. 

## The comparison demonstrates that, when directed, extrinsically driven species 
## turnover dominates even over short lags, then our method does not sacrifice 
## accuracy.

## Parameters (feel free to vary:
yy <- 25 # number of sampling years
nSpecies <- 300 # total number of species considered
alpha <- nSpecies/2 # richness of local community
pReplace <- 0.01 # probability of species replacement in a year
pFalseNegative <- 0.1 # probability of false negatives 
maxLag <- 5; # maximum lag for our limited-lag method (must be > 1)


## Helper function to sample an ecologically plausible similarity matrix for a situation 
## with directional species turnover (species are gradually replaced by other species)
sample_similarity_matrix <- function(){
  ## Generate a survey time series
  # Initialise community time series data object with assumption of no change:
  timeSeries <- matrix(c(rep(1,alpha),rep(0,alpha)),nrow = nSpecies,ncol=yy)
  # Simulate random turnover caused by an environmental shift:
  for(tt in 2:yy){
    # Select indices of species to be replaced due to environmental shift:
    repl <- which(1==rbinom(alpha,1,pReplace))
    # Remove original species from now into the future:
    timeSeries[repl,tt:yy] <- 0
    # Add new species from now into the future:
    timeSeries[repl+alpha,tt:yy] <- 1
  }
  # simulate false negatives:
  timeSeries[rbinom(nSpecies*yy,1,pFalseNegative)==1] <- 0
  # compute Ochiai similarity matrix
  sim <- cov2cor(t(timeSeries) %*% timeSeries)
}

# N.B.: both methods below avoid comparison of a sampling year with itself as 
# that generates problems in the presence of false negatives.

# Set random seed:
set.seed(1234)
## Turnover rate from slope of decline of similarity with first-year survey 
## over entire survey period:
slopes1 <- replicate(1000,{
  # generate similarity matrix:
  sim <- sample_similarity_matrix()
  # extract similarity with first sampling year:
  s <- sim[1,];  
  # generate a lag axis:
  tt <- 1:(yy-1); # exclude first year
  # fit decline of similarity over time (=lag):
  mod <- lm(s[tt+1] ~ tt);  
  # extract slope:
  mod$coefficients[2] 
})
mean(slopes1) # -0.00804122
sd(slopes1) # 0.001566551

# Set random seed again to generate same "data":
set.seed(1234)
## Our method:
## Turnover rate from slope of decline of mean similarity with lag (up to 5 years)
slopes2 <- replicate(1000,{
  # generate similarity matrix:
  sim <- sample_similarity_matrix()
  ## compute average similarity by lag:
  # set upper triangle of matrix to NA
  sim[upper.tri(sim)] <- NA
  # shear matrix
  sim1 <- matrix(head(as.vector(sim), -1), 
                 nrow = nrow(sim) + 1, ncol = ncol(sim) - 1, 
                 byrow = FALSE)
  sim1 <- head(sim1,-1)
  # row means are similarities averaged by lag
  rms <- rowMeans(sim1,na.rm = TRUE)[-1] # remove lag zero
  # generate a lag axis:
  tt <- 1:maxLag;
  # fit decline of similarity over lag:
  mod <- lm(rms[tt] ~ tt);
  # extract slope:
  mod$coefficients[2]
})
mean(slopes2) # -0.008063832
sd(slopes2) # 0.001577171

## Both methods methods yield similar slopes (≈ -0.0080) 
## with comparable standard deviations (SD ≈ 0.0016). We note that with increasing maxLag. 

## We note that with pFalseNegative==0 our method would be accurate compared to the first 
## method even when maxLag == 2.
