# Supplementary material for: Widespread slowdown in short-term species turnover despite accelerating climate change
Source: Nat Commun. 2026 Feb 3;17:1450. doi: 10.1038/s41467-025-68187-1 (PMC12886849; doi:10.1038/s41467-025-68187-1)
Supplement: Supplementary file 6 — Source data [file 41467_2025_68187_MOESM6_ESM.zip]

Archive with 5 entries (4 files):
- Source Data/
- Source Data/Figure_4a_dataset.csv
- Source Data/Figure_4b_dataset.csv
- Source Data/Figure_4c_dataset.csv
- Source Data/Figure_5_dataset.csv
