# Supplementary material for: Widespread slowdown in short-term species turnover despite accelerating climate change
Source: Nat Commun. 2026 Feb 3;17:1450. doi: 10.1038/s41467-025-68187-1 (PMC12886849; doi:10.1038/s41467-025-68187-1)
Supplement: Supplementary file 6 — Source data [file 41467_2025_68187_MOESM6_ESM.zip › Source Data/Figure_4a_dataset.csv]

Break year	Taxon	Number of communities
1932	Terrestrial plants	1
1932	Birds	1
1932	Mixed	16
1933	Terrestrial plants	1
1933	Birds	2
1933	Mixed	16
1934	Terrestrial plants	3
1934	Birds	2
1934	Mixed	16
1935	Terrestrial plants	3
1935	Birds	2
1935	Mixed	16
1936	Terrestrial plants	3
1936	Birds	2
1936	Mixed	16
1937	Terrestrial plants	4
1937	Birds	3
1937	Mammals	11
1937	Mixed	16
1938	Terrestrial plants	6
1938	Birds	3
1938	Mammals	68
1938	Mixed	16
1939	Terrestrial plants	6
1939	Birds	3
1939	Mammals	133
1939	Mixed	16
1940	Terrestrial plants	7
1940	Birds	3
1940	Mammals	170
1940	Mixed	16
1941	Terrestrial plants	8
1941	Birds	3
1941	Mammals	173
1941	Mixed	26
1942	Terrestrial plants	7
1942	Birds	3
1942	Mammals	175
1942	Mixed	26
1943	Marine invertebrates	1
1943	Terrestrial plants	9
1943	Birds	3
1943	Mammals	175
1943	Mixed	26
1944	Marine invertebrates	2
1944	Terrestrial plants	9
1944	Birds	3
1944	Mammals	175
1944	Mixed	26
1945	Marine invertebrates	2
1945	Terrestrial plants	9
1945	Birds	3
1945	Mammals	175
1945	Mixed	26
1946	Marine invertebrates	2
1946	Terrestrial plants	9
1946	Birds	3
1946	Mammals	175
1946	Mixed	26
1947	Marine invertebrates	2
1947	Terrestrial plants	9
1947	Birds	3
1947	Mammals	175
1947	Mixed	26
1948	Marine invertebrates	2
1948	Terrestrial plants	9
1948	Birds	3
1948	Mammals	173
1948	Mixed	26
1949	Marine invertebrates	2
1949	Terrestrial plants	8
1949	Birds	3
1949	Mammals	177
1949	Mixed	26
1950	Marine invertebrates	2
1950	Terrestrial plants	8
1950	Birds	3
1950	Mammals	170
1950	Mixed	26
1951	Marine invertebrates	1
1951	Terrestrial plants	8
1951	Birds	4
1951	Mammals	170
1951	Mixed	26
1952	Marine invertebrates	1
1952	Terrestrial plants	7
1952	Birds	4
1952	Mammals	175
1952	Mixed	26
1953	Marine invertebrates	2
1953	Terrestrial plants	8
1953	Birds	4
1953	Mammals	177
1953	Mixed	26
1954	Marine invertebrates	2
1954	Terrestrial plants	8
1954	Birds	5
1954	Mammals	168
1954	Mixed	26
1955	Marine invertebrates	3
1955	Terrestrial plants	8
1955	Birds	5
1955	Mammals	159
1955	Mixed	26
1956	Marine invertebrates	3
1956	Terrestrial plants	7
1956	Birds	5
1956	Mammals	157
1956	Mixed	26
1957	Marine invertebrates	3
1957	Terrestrial plants	6
1957	Birds	6
1957	Mammals	136
1957	Mixed	26
1958	Marine invertebrates	5
1958	Terrestrial plants	6
1958	Birds	7
1958	Mammals	135
1958	Mixed	27
1959	Marine invertebrates	8
1959	Terrestrial plants	6
1959	Birds	7
1959	Mammals	116
1959	Mixed	27
1960	Marine invertebrates	10
1960	Terrestrial plants	6
1960	Birds	7
1960	Mammals	93
1960	Mixed	27
1961	Marine invertebrates	13
1961	Terrestrial plants	6
1961	Birds	7
1961	Mammals	85
1961	Mixed	26
1962	Marine invertebrates	14
1962	Terrestrial plants	6
1962	Birds	7
1962	Mammals	79
1962	Mixed	26
1963	Marine invertebrates	15
1963	Terrestrial plants	6
1963	Birds	7
1963	Mammals	69
1963	Mixed	26
1964	Marine invertebrates	11
1964	Terrestrial invertebrates	1
1964	Terrestrial plants	6
1964	Birds	6
1964	Mammals	64
1964	Mixed	26
1965	Marine invertebrates	7
1965	Terrestrial invertebrates	1
1965	Terrestrial plants	6
1965	Birds	7
1965	Mammals	62
1965	Mixed	26
1966	Marine invertebrates	7
1966	Terrestrial invertebrates	1
1966	Terrestrial plants	6
1966	Benthos	6
1966	Fish	4
1966	Birds	7
1966	Mammals	60
1966	Mixed	26
1967	Marine invertebrates	3
1967	Terrestrial invertebrates	1
1967	Terrestrial plants	6
1967	Benthos	12
1967	Fish	9
1967	Birds	7
1967	Mammals	58
1967	Mixed	30
1968	Marine invertebrates	3
1968	Terrestrial invertebrates	1
1968	Terrestrial plants	6
1968	Benthos	76
1968	Fish	9
1968	Birds	8
1968	Mammals	53
1968	Mixed	30
1969	Marine invertebrates	3
1969	Terrestrial invertebrates	1
1969	Terrestrial plants	5
1969	Benthos	147
1969	Fish	11
1969	Birds	9
1969	Mammals	50
1969	Mixed	30
1970	Marine invertebrates	1
1970	Terrestrial invertebrates	1
1970	Terrestrial plants	5
1970	Benthos	242
1970	Fish	11
1970	Birds	9
1970	Mammals	48
1970	Mixed	30
1971	Marine invertebrates	1
1971	Terrestrial invertebrates	1
1971	Terrestrial plants	5
1971	Benthos	307
1971	Fish	10
1971	Birds	9
1971	Mammals	43
1971	Mixed	31
1972	Marine invertebrates	3
1972	Terrestrial invertebrates	1
1972	Terrestrial plants	5
1972	Benthos	360
1972	Fish	13
1972	Birds	9
1972	Mammals	36
1972	Mixed	31
1973	Marine invertebrates	5
1973	Terrestrial invertebrates	1
1973	Terrestrial plants	5
1973	Benthos	433
1973	Fish	16
1973	Birds	7
1973	Mammals	29
1973	Mixed	31
1974	Marine invertebrates	7
1974	Freshwater invertebrates	1
1974	Terrestrial invertebrates	1
1974	Terrestrial plants	5
1974	Benthos	510
1974	Fish	31
1974	Birds	5
1974	Mammals	20
1974	Mixed	38
1975	Marine invertebrates	8
1975	Freshwater invertebrates	1
1975	Terrestrial invertebrates	1
1975	Terrestrial plants	5
1975	Benthos	572
1975	Fish	164
1975	Birds	6
1975	Mammals	13
1975	Mixed	42
1976	Marine invertebrates	8
1976	Freshwater invertebrates	1
1976	Terrestrial invertebrates	1
1976	Terrestrial plants	8
1976	Benthos	626
1976	Fish	283
1976	Birds	5
1976	Mammals	6
1976	Mixed	42
1977	Marine invertebrates	8
1977	Freshwater invertebrates	1
1977	Terrestrial invertebrates	1
1977	Terrestrial plants	11
1977	Benthos	749
1977	Fish	414
1977	Birds	5
1977	Mixed	39
1978	Marine invertebrates	10
1978	Freshwater invertebrates	1
1978	Terrestrial invertebrates	1
1978	Terrestrial plants	13
1978	Benthos	852
1978	Fish	560
1978	Birds	5
1978	Mixed	36
1979	Marine invertebrates	10
1979	Freshwater invertebrates	1
1979	Terrestrial invertebrates	1
1979	Terrestrial plants	14
1979	Benthos	969
1979	Fish	689
1979	Birds	5
1979	Mixed	31
1980	Marine invertebrates	12
1980	Freshwater invertebrates	5
1980	Terrestrial invertebrates	1
1980	Terrestrial plants	18
1980	Benthos	1037
1980	Fish	830
1980	Reptiles	1
1980	Birds	5
1980	Mixed	32
1981	Marine invertebrates	12
1981	Freshwater invertebrates	7
1981	Terrestrial invertebrates	1
1981	Terrestrial plants	23
1981	Benthos	1106
1981	Fish	922
1981	Amphibians	1
1981	Reptiles	1
1981	Birds	5
1981	Mixed	32
1982	Marine invertebrates	4
1982	Freshwater invertebrates	8
1982	Terrestrial invertebrates	1
1982	Terrestrial plants	31
1982	Benthos	1170
1982	Fish	1048
1982	Amphibians	1
1982	Reptiles	1
1982	Birds	6
1982	Mammals	1
1982	Mixed	32
1983	Marine invertebrates	4
1983	Freshwater invertebrates	8
1983	Terrestrial invertebrates	2
1983	Terrestrial plants	35
1983	Benthos	1206
1983	Fish	1164
1983	Amphibians	1
1983	Reptiles	1
1983	Birds	422
1983	Mammals	1
1983	Mixed	33
1984	Marine invertebrates	18
1984	Freshwater invertebrates	8
1984	Terrestrial invertebrates	1
1984	Terrestrial plants	36
1984	Benthos	1247
1984	Fish	1273
1984	Amphibians	2
1984	Reptiles	1
1984	Birds	441
1984	Mammals	2
1984	Mixed	34
1985	Marine invertebrates	6
1985	Freshwater invertebrates	8
1985	Terrestrial plants	37
1985	Benthos	1274
1985	Fish	1328
1985	Amphibians	2
1985	Reptiles	1
1985	Birds	445
1985	Mammals	2
1985	Mixed	36
1986	Marine invertebrates	4
1986	Freshwater invertebrates	8
1986	Terrestrial plants	38
1986	Benthos	1296
1986	Fish	1361
1986	Amphibians	2
1986	Reptiles	1
1986	Birds	446
1986	Mammals	3
1986	Mixed	39
1987	Marine invertebrates	4
1987	Freshwater invertebrates	8
1987	Terrestrial invertebrates	6
1987	Terrestrial plants	41
1987	Benthos	1309
1987	Fish	1334
1987	Amphibians	1
1987	Reptiles	1
1987	Birds	449
1987	Mammals	3
1987	Mixed	31
1988	Marine invertebrates	4
1988	Freshwater invertebrates	9
1988	Terrestrial invertebrates	6
1988	Terrestrial plants	38
1988	Benthos	1299
1988	Fish	1231
1988	Amphibians	1
1988	Reptiles	1
1988	Birds	450
1988	Mammals	3
1988	Mixed	31
1989	Marine invertebrates	4
1989	Freshwater invertebrates	9
1989	Terrestrial invertebrates	9
1989	Terrestrial plants	36
1989	Benthos	1290
1989	Fish	1084
1989	Amphibians	1
1989	Birds	449
1989	Mammals	3
1989	Mixed	31
1990	Marine invertebrates	5
1990	Freshwater invertebrates	9
1990	Terrestrial invertebrates	10
1990	Terrestrial plants	33
1990	Benthos	1284
1990	Fish	842
1990	Amphibians	1
1990	Birds	454
1990	Mammals	3
1990	Mixed	31
1991	Marine invertebrates	5
1991	Freshwater invertebrates	9
1991	Terrestrial invertebrates	10
1991	Terrestrial plants	34
1991	Benthos	1271
1991	Fish	588
1991	Amphibians	1
1991	Birds	455
1991	Mammals	3
1991	Mixed	31
1992	Marine invertebrates	5
1992	Freshwater invertebrates	9
1992	Terrestrial invertebrates	11
1992	Terrestrial plants	33
1992	Benthos	1261
1992	Fish	582
1992	Amphibians	1
1992	Birds	456
1992	Mammals	3
1992	Mixed	364
1993	Marine invertebrates	15
1993	Freshwater invertebrates	9
1993	Terrestrial invertebrates	11
1993	Marine plants	1
1993	Terrestrial plants	33
1993	Benthos	1237
1993	Fish	622
1993	Amphibians	1
1993	Birds	455
1993	Mammals	3
1993	Mixed	737
1994	Marine invertebrates	24
1994	Freshwater invertebrates	9
1994	Terrestrial invertebrates	13
1994	Terrestrial plants	35
1994	Benthos	1191
1994	Fish	619
1994	Amphibians	1
1994	Reptiles	1
1994	Birds	455
1994	Mammals	6
1994	Mixed	970
1995	Marine invertebrates	22
1995	Freshwater invertebrates	9
1995	Terrestrial invertebrates	13
1995	Freshwater plants	1
1995	Terrestrial plants	33
1995	Benthos	1145
1995	Fish	636
1995	Amphibians	1
1995	Reptiles	1
1995	Birds	454
1995	Mammals	6
1995	Mixed	1103
1996	Marine invertebrates	11
1996	Freshwater invertebrates	10
1996	Terrestrial invertebrates	14
1996	Freshwater plants	1
1996	Terrestrial plants	31
1996	Benthos	1085
1996	Fish	629
1996	Amphibians	1
1996	Reptiles	1
1996	Birds	455
1996	Mammals	5
1996	Mixed	1199
1997	Marine invertebrates	34
1997	Freshwater invertebrates	11
1997	Terrestrial invertebrates	15
1997	Marine plants	1
1997	Freshwater plants	1
1997	Terrestrial plants	31
1997	Benthos	1034
1997	Fish	2136
1997	Amphibians	1
1997	Reptiles	1
1997	Birds	464
1997	Mammals	9
1997	Mixed	1242
1998	Marine invertebrates	45
1998	Freshwater invertebrates	9
1998	Terrestrial invertebrates	15
1998	Marine plants	1
1998	Freshwater plants	1
1998	Terrestrial plants	31
1998	Benthos	1593
1998	Fish	2500
1998	Amphibians	1
1998	Reptiles	1
1998	Birds	485
1998	Mammals	13
1998	Mixed	1278
1999	Marine invertebrates	44
1999	Freshwater invertebrates	8
1999	Terrestrial invertebrates	16
1999	Marine plants	1
1999	Freshwater plants	1
1999	Terrestrial plants	31
1999	Benthos	1566
1999	Fish	2591
1999	Amphibians	1
1999	Reptiles	1
1999	Birds	693
1999	Mammals	13
1999	Mixed	1256
2000	Marine invertebrates	14
2000	Freshwater invertebrates	9
2000	Terrestrial invertebrates	16
2000	Marine plants	1
2000	Freshwater plants	2
2000	Terrestrial plants	32
2000	Benthos	1439
2000	Fish	2460
2000	Amphibians	1
2000	Reptiles	1
2000	Birds	722
2000	Mammals	13
2000	Mixed	1192
2001	Marine invertebrates	3
2001	Freshwater invertebrates	9
2001	Terrestrial invertebrates	15
2001	Marine plants	1
2001	Freshwater plants	2
2001	Terrestrial plants	32
2001	Benthos	691
2001	Fish	1947
2001	Amphibians	1
2001	Reptiles	1
2001	Birds	497
2001	Mammals	11
2001	Mixed	1083
2002	Marine invertebrates	3
2002	Freshwater invertebrates	8
2002	Terrestrial invertebrates	15
2002	Marine plants	1
2002	Freshwater plants	2
2002	Terrestrial plants	29
2002	Benthos	556
2002	Fish	482
2002	Amphibians	1
2002	Reptiles	1
2002	Birds	480
2002	Mammals	18
2002	Mixed	829
2003	Marine invertebrates	4
2003	Freshwater invertebrates	4
2003	Terrestrial invertebrates	14
2003	Marine plants	1
2003	Freshwater plants	2
2003	Terrestrial plants	18
2003	Benthos	413
2003	Fish	445
2003	Amphibians	1
2003	Birds	411
2003	Mammals	16
2003	Mixed	565
2004	Marine invertebrates	42
2004	Freshwater invertebrates	4
2004	Terrestrial invertebrates	14
2004	Marine plants	1
2004	Freshwater plants	1
2004	Terrestrial plants	18
2004	Benthos	221
2004	Fish	270
2004	Amphibians	1
2004	Birds	6
2004	Mammals	13
2004	Mixed	643
2005	Marine invertebrates	61
2005	Freshwater invertebrates	3
2005	Terrestrial invertebrates	14
2005	Marine plants	1
2005	Freshwater plants	1
2005	Terrestrial plants	16
2005	Benthos	18
2005	Fish	238
2005	Birds	7
2005	Mammals	10
2005	Mixed	565
2006	Marine invertebrates	66
2006	Freshwater invertebrates	3
2006	Terrestrial invertebrates	13
2006	Freshwater plants	1
2006	Terrestrial plants	6
2006	Benthos	18
2006	Fish	159
2006	Birds	5
2006	Mammals	13
2006	Mixed	56
2007	Marine invertebrates	31
2007	Freshwater invertebrates	2
2007	Terrestrial invertebrates	16
2007	Freshwater plants	1
2007	Terrestrial plants	3
2007	Benthos	18
2007	Fish	109
2007	Birds	4
2007	Mammals	2
2007	Mixed	56
2008	Marine invertebrates	23
2008	Freshwater invertebrates	2
2008	Terrestrial invertebrates	17
2008	Marine plants	1
2008	Freshwater plants	1
2008	Terrestrial plants	4
2008	Benthos	7
2008	Fish	102
2008	Birds	2
2008	Mammals	2
2008	Mixed	49
2009	Marine invertebrates	15
2009	Freshwater invertebrates	2
2009	Terrestrial invertebrates	26
2009	Marine plants	1
2009	Freshwater plants	1
2009	Terrestrial plants	4
2009	Fish	98
2009	Birds	86
2009	Mammals	2
2009	Mixed	44
2010	Marine invertebrates	16
2010	Freshwater invertebrates	2
2010	Terrestrial invertebrates	28
2010	Marine plants	1
2010	Freshwater plants	1
2010	Terrestrial plants	3
2010	Fish	83
2010	Birds	88
2010	Mixed	43
2011	Marine invertebrates	3
2011	Terrestrial invertebrates	14
2011	Marine plants	1
2011	Terrestrial plants	2
2011	Fish	53
2011	Birds	1
2011	Mammals	1
2011	Mixed	34
2012	Terrestrial invertebrates	14
2012	Fish	6
2012	Mammals	1
2013	Terrestrial invertebrates	14
2014	Terrestrial invertebrates	14
