# Supplementary material for: Widespread slowdown in short-term species turnover despite accelerating climate change
Source: Nat Commun. 2026 Feb 3;17:1450. doi: 10.1038/s41467-025-68187-1 (PMC12886849; doi:10.1038/s41467-025-68187-1)
Supplement: Supplementary file 6 — Source data [file 41467_2025_68187_MOESM6_ESM.zip › Source Data/Figure_4b_dataset.csv]

break_year	median	lwr_ci	upr_ci
1932	-0.016896776	-0.032536594	0.000586266
1933	-0.007525021	-0.024716668	0.000747549
1934	-0.005715867	-0.013587318	0.000478059
1935	-0.007335155	-0.013381651	-0.002181801
1936	-0.005783381	-0.012298037	-0.001206636
1937	-0.010261653	-0.020148755	0.001479389
1938	-0.001017895	-0.011546204	0.018953635
1939	0.001479039	-0.008861589	0.017292486
1940	-0.001380546	-0.009506019	0.009773477
1941	-0.002519393	-0.007333808	0.008215083
1942	-0.00139454	-0.009506019	0.008927512
1943	-0.002441394	-0.00877384	0.008215083
1944	-0.002740314	-0.00877384	0.007332756
1945	-2.08E-05	-0.009506019	0.008215083
1946	-2.08E-05	-0.009266089	0.008215083
1947	-9.60E-05	-0.012613513	0.008215083
1948	-1.10E-06	-0.008602659	0.009093377
1949	0.001368588	-0.004968768	0.012796116
1950	0.002138124	-0.006444012	0.015140616
1951	-2.08E-05	-0.006489748	0.013014022
1952	0.004176232	-0.003280785	0.016858039
1953	0.002665261	-0.002538927	0.019928859
1954	0.004701003	-0.001306569	0.018203712
1955	0.003583752	-0.003085703	0.019928859
1956	0.008035469	0.001622394	0.036522621
1957	0.004349275	-0.001083791	0.019928859
1958	0.00496946	-0.001077717	0.021772384
1959	0.005546466	-2.95E-05	0.022060505
1960	0.00177796	-0.001628442	0.017075893
1961	0.002016832	-0.000792118	0.021772384
1962	0.001829573	-0.002385623	0.016062004
1963	0.002313761	-0.001832073	0.009163697
1964	0.00363196	-0.002049661	0.009838627
1965	0.002512937	-0.001211237	0.015353214
1966	0.001423072	-0.002445302	0.009420273
1967	0.000884198	-0.003176575	0.009420273
1968	-0.001466946	-0.005336634	0.003101397
1969	-0.003957394	-0.012069341	0.00060425
1970	-0.004712681	-0.009821352	0.000249664
1971	-0.004383501	-0.00953651	-0.000784231
1972	-0.003269799	-0.007294435	-0.000529777
1973	-0.002317866	-0.00639026	0.000676395
1974	-0.003905351	-0.009995676	-0.000933269
1975	-0.004172592	-0.008891758	-0.001352219
1976	-0.003462618	-0.00657034	-0.000199806
1977	-0.005658891	-0.009396415	-0.002481536
1978	-0.005276065	-0.007797819	-0.002920998
1979	-0.005916194	-0.008823698	-0.003314892
1980	-0.004993363	-0.00831262	-0.002174202
1981	-0.004334733	-0.007463993	-0.001774291
1982	-0.003325442	-0.006070393	-0.001089965
1983	-0.002722085	-0.004310745	-0.00126382
1984	-0.00237944	-0.003725904	-0.001153662
1985	-0.001911062	-0.003115129	-0.000542471
1986	-0.001780123	-0.00292556	-0.000914572
1987	-0.001288093	-0.002214334	-0.000314343
1988	-0.001214206	-0.002135388	-0.000209097
1989	-0.00144657	-0.002512105	-0.000460009
1990	-0.001928964	-0.003091361	-0.001043615
1991	-0.001333455	-0.001912419	-0.000446401
1992	-0.001227504	-0.001985191	-0.000193879
1993	-0.001649648	-0.002573815	-0.000723911
1994	-0.001627508	-0.002668225	-0.000907534
1995	-0.001435609	-0.002440169	-0.000774897
1996	-0.001949823	-0.002839117	-0.000901887
1997	-0.002258792	-0.003322158	-0.001216693
1998	-0.001370074	-0.002366703	-0.000563226
1999	-0.001700231	-0.002654757	-0.000794328
2000	-0.000924385	-0.00182576	0.000158424
2001	-0.00122279	-0.002357278	-9.31E-06
2002	-0.001853012	-0.00322343	-0.000375309
2003	-0.004316142	-0.005781895	-0.002886755
2004	-0.011431609	-0.014963768	-0.008051369
2005	-0.009923477	-0.014761972	-0.007120349
2006	-0.003958362	-0.006329785	-0.001676335
2007	-0.002799791	-0.003884215	0.00023377
2008	-0.003546581	-0.005512602	-0.000486329
2009	-0.001846445	-0.005532616	0.002347475
2010	-0.003175457	-0.006013737	0.001095066
2011	0.001738428	-0.002715442	0.004554085
2012	-0.001335458	-0.018898734	0.011121889
2013	-0.002054191	-0.019925154	0.020260249
2014	-0.01552567	-0.029904049	0.023067636
