# Supplementary material for: Widespread slowdown in short-term species turnover despite accelerating climate change
Source: Nat Commun. 2026 Feb 3;17:1450. doi: 10.1038/s41467-025-68187-1 (PMC12886849; doi:10.1038/s41467-025-68187-1)
Supplement: Supplementary file 6 — Source data [file 41467_2025_68187_MOESM6_ESM.zip › Source Data/Figure_4c_dataset.csv]

break_year	organisms	median	lwr_ci	upr_ci
1932	Birds	0.07674555	0	0
1932	Mixed	-0.024219587	-0.057352735	-0.000405432
1933	Birds	0.052614739	0	0
1933	Mixed	-0.012494249	-0.03207281	-0.0023614
1934	Birds	-0.005175531	0	0
1934	Mixed	-0.007208645	-0.014257495	-0.002231032
1935	Birds	-0.026756671	0	0
1935	Mixed	-0.007703672	-0.02145075	-0.002181801
1936	Birds	-0.027310765	0	0
1936	Mixed	-0.005644995	-0.013335375	-0.001206636
1937	Birds	-0.002317846	0	0
1937	Mixed	-0.006871381	-0.013083787	0.001479389
1938	Birds	-0.040441325	0	0
1938	Mixed	-0.00597647	-0.012150644	0.000876132
1939	Birds	-0.033582907	0	0
1939	Mixed	-0.004987123	-0.010780984	0.001694598
1940	Birds	-0.027029047	0	0
1940	Mixed	-0.004803044	-0.009506019	0.000449062
1941	Birds	-0.004745141	0	0
1941	Mixed	-0.005492833	-0.010352228	0.000449062
1942	Birds	-0.005491744	0	0
1942	Mixed	-0.006819739	-0.012117511	0.000449062
1943	Birds	-0.011826956	0	0
1943	Mixed	-0.006819739	-0.012117511	0.000449062
1944	Birds	-0.006890924	0	0
1944	Mixed	-0.006819739	-0.012117511	0.000616885
1945	Birds	-0.003753685	0	0
1945	Mixed	-0.006819739	-0.012117511	0.000449062
1946	Birds	-0.003753685	0	0
1946	Mixed	-0.007186265	-0.011061134	0.000789687
1947	Birds	-0.003454949	0	0
1947	Mixed	-0.007689232	-0.013166618	-7.77E-05
1948	Birds	-0.003029289	0	0
1948	Mixed	-0.007465397	-0.016553115	0.000842069
1949	Birds	-0.004913715	0	0
1949	Mixed	-0.000762553	-0.007459392	0.002564317
1950	Birds	-0.006704369	0	0
1950	Mixed	0.002069466	-0.00639309	0.008230895
1951	Birds	-0.014339186	0	0
1951	Mixed	-0.002682444	-0.00647908	0.001754063
1952	Birds	-0.007970753	0	0
1952	Mixed	-0.003713523	-0.007137351	0.001421536
1953	Birds	-0.004491542	0	0
1953	Mixed	-0.002118875	-0.007497568	0.00090309
1954	Birds	-0.004488827	0	0
1954	Mixed	-0.001262262	-0.004216014	0.001180744
1955	Birds	-0.008128373	0	0
1955	Mixed	0.000202643	-0.003085703	0.001642668
1956	Birds	-0.008385775	0	0
1956	Mixed	0.000830487	-0.001810311	0.002138953
1957	Birds	-0.001966492	-0.0160523	0.02864967
1957	Mixed	0.000230051	-0.00188328	0.002404184
1958	Birds	0.009213033	-0.016412514	0.02864967
1958	Mixed	0.000689252	-0.004249089	0.002055136
1959	Birds	0.002435009	-0.014809146	0.02864967
1959	Mixed	0.00075628	-0.003385363	0.00133252
1960	Birds	-0.002434379	-0.013429926	0.02864967
1960	Mixed	0.000303745	-0.002196826	0.00177796
1961	Birds	-0.003474459	-0.012382717	0.02864967
1961	Mixed	0.000140734	-0.002357661	0.001647989
1962	Birds	-0.007266548	-0.012601635	0.02864967
1962	Mixed	-1.93E-05	-0.002283798	0.001829573
1963	Birds	-0.005239123	-0.011164276	0.007837971
1963	Mixed	0.000413326	-0.001832073	0.002497032
1964	Birds	-0.005031581	-0.010563385	0.004606784
1964	Mixed	-1.89E-06	-0.002049661	0.00363196
1965	Birds	-0.004905219	-0.024060556	0.002064153
1965	Mixed	0.000941943	-0.002786554	0.002133075
1966	Benthos	-0.107797694	-0.2108979	0.178900685
1966	Birds	-0.003741319	-0.030353969	-0.000354132
1966	Fish	-0.053620958	0	0
1966	Mixed	-0.000729093	-0.003119349	0.001870071
1967	Benthos	-0.066315836	-0.15135264	0.106414565
1967	Birds	-0.003882473	-0.030961482	-0.001624178
1967	Fish	-0.036874263	-0.131346655	0.109196505
1967	Mixed	-0.001260855	-0.003364424	0.002115491
1968	Benthos	-0.0337572	-0.060814039	0.00682487
1968	Birds	-0.002112767	-0.013107669	0.003101397
1968	Fish	-0.037332935	-0.131346655	0.109196505
1968	Mixed	-0.001557673	-0.003685848	0.001328026
1969	Benthos	-0.027085057	-0.045433177	-0.007725165
1969	Birds	-0.002318349	-0.02687421	0.004683827
1969	Fish	-0.034808246	-0.131346655	0.021981872
1969	Mixed	-0.000692144	-0.003693458	0.001328026
1970	Benthos	-0.013824208	-0.024119981	-0.002334304
1970	Birds	-0.003609799	-0.011742748	0.007390025
1970	Fish	-0.022085842	-0.131346655	0.021981872
1970	Mixed	-0.001600388	-0.005380912	0.000378703
1971	Benthos	-0.007520181	-0.019392186	-0.000199806
1971	Birds	-0.002760486	-0.012544895	0.006447479
1971	Fish	-0.014514901	-0.131346655	0.021981872
1971	Mixed	-0.000784231	-0.004383501	0.00077672
1972	Benthos	-0.004250393	-0.012249926	0.000860388
1972	Birds	-0.004036553	-0.025258569	0.018218275
1972	Fish	0.009420273	-0.035878096	0.126817892
1972	Mixed	-0.001528823	-0.003398106	0.000606533
1973	Benthos	-0.003236709	-0.010465701	0.002758596
1973	Birds	-0.00108705	-0.004854926	0.022321502
1973	Fish	0.012503448	-0.035878096	0.126817892
1973	Mixed	-0.001375306	-0.002715037	0.001025425
1974	Benthos	-0.006913532	-0.012249926	-0.000490554
1974	Birds	-0.002817158	0	0
1974	Fish	-0.018425879	-0.041718876	0.017331782
1974	Mixed	-0.001814057	-0.0046949	0.000443372
1975	Benthos	-0.008980819	-0.01200026	-0.001959905
1975	Birds	0.00568393	-0.004071358	0.02614476
1975	Fish	-0.001187803	-0.020632904	0.015923763
1975	Mixed	-0.002018554	-0.004512501	0.001071457
1976	Benthos	-0.006162806	-0.011641101	4.61791e-05
1976	Birds	0.007651379	0	0
1976	Fish	-0.001306613	-0.013150878	0.011171005
1976	Mixed	-0.001979062	-0.005166345	0.000533667
1977	Benthos	-0.007632347	-0.012486406	-0.002453655
1977	Birds	0.008569079	0	0
1977	Fish	-0.005582174	-0.013589231	0.006113414
1977	Mixed	-0.002347466	-0.006187329	-2.38E-05
1978	Benthos	-0.008203866	-0.0136885	-0.00475578
1978	Birds	0.006948456	0	0
1978	Fish	-0.003131314	-0.008596654	0.005655461
1978	Mixed	-0.003146214	-0.006218224	-0.000106998
1979	Benthos	-0.010647105	-0.015388629	-0.005088381
1979	Birds	0.002786884	0	0
1979	Fish	-0.003069644	-0.00794748	0.002449251
1979	Mixed	-0.003014991	-0.004979153	-0.000159822
1980	Benthos	-0.010141428	-0.015271344	-0.005541489
1980	Birds	0.002825552	0	0
1980	Fish	-3.57E-05	-0.006185686	0.005502845
1980	Mixed	-0.002813826	-0.005441738	0.000104285
1981	Benthos	-0.009568481	-0.014093954	-0.004745228
1981	Birds	0.002229302	0	0
1981	Fish	0.001453665	-0.005369934	0.006283681
1981	Mixed	-0.00275631	-0.004611203	-0.00080253
1982	Benthos	-0.005846418	-0.010141428	-0.001438461
1982	Birds	0.003220897	-0.002059166	0.039285723
1982	Fish	-0.001314256	-0.006248402	0.004979572
1982	Mixed	-0.00276906	-0.004370045	-0.000866945
1983	Benthos	-0.007632777	-0.01198174	-0.003314892
1983	Birds	0.000267722	-0.001017346	0.001137958
1983	Fish	-0.003425632	-0.0075804	0.002279078
1983	Mixed	-0.003933437	-0.005028765	-0.001521181
1984	Benthos	-0.006485319	-0.009936881	-0.001631755
1984	Birds	-0.000948629	-0.001708282	-8.48E-05
1984	Fish	-0.000784324	-0.005369934	0.003994465
1984	Mixed	-0.004390739	-0.008244094	-0.002626962
1985	Benthos	-0.0057249	-0.009467695	-0.000991068
1985	Birds	-0.000534922	-0.001418295	0.000393996
1985	Fish	-0.001470419	-0.005543631	0.002988765
1985	Mixed	-0.004600269	-0.008723158	-0.001573478
1986	Benthos	-0.004542077	-0.009592235	-0.000708699
1986	Birds	-0.000835419	-0.001428168	0.00024148
1986	Fish	-0.001811478	-0.00644974	0.002627143
1986	Mixed	-0.005651442	-0.007852069	-0.002209846
1987	Benthos	-0.004694325	-0.008998102	-0.000489133
1987	Birds	-0.00029269	-0.000894826	0.000254899
1987	Fish	-0.001615676	-0.005833355	0.002861821
1987	Mixed	-0.004220598	-0.007051525	-0.002205736
1988	Benthos	-0.004020791	-0.007874581	-0.00018539
1988	Birds	-4.16E-05	-0.000579623	0.000390958
1988	Fish	-0.001823131	-0.006627199	0.004022515
1988	Mixed	-0.004410353	-0.006478573	-0.00194401
1989	Benthos	-0.00429792	-0.008414381	-0.000464353
1989	Birds	-0.000281791	-0.000670211	0.00019153
1989	Fish	-0.002590965	-0.007574062	0.002432851
1989	Mixed	-0.00533955	-0.006912565	-0.00147299
1990	Benthos	-0.005140898	-0.009455816	-0.001216693
1990	Birds	-0.000611569	-0.001136496	-0.000235798
1990	Fish	-0.004775931	-0.009179653	0.001130237
1990	Mixed	-0.004409428	-0.005659596	-0.000622537
1991	Benthos	-0.003150395	-0.007714922	0.000437588
1991	Birds	-0.00060724	-0.001006651	-3.63E-05
1991	Fish	-0.001808138	-0.008318197	0.004997434
1991	Mixed	-0.00454962	-0.005909182	-0.001838631
1992	Benthos	-0.004267746	-0.009334324	0.000192258
1992	Birds	-0.000594173	-0.001099236	0.000158605
1992	Fish	-0.001097533	-0.006948421	0.005516486
1992	Mixed	-0.002487089	-0.006814327	0.010283721
1993	Benthos	-0.004957579	-0.009651754	-0.001216693
1993	Birds	-0.000754432	-0.001298678	-0.000235443
1993	Fish	0.000919158	-0.005381454	0.005973803
1993	Mixed	-0.004182271	-0.007464261	0.001990406
1994	Benthos	-0.005054417	-0.008801131	-0.00124495
1994	Birds	-0.000734188	-0.001126137	-0.000162667
1994	Fish	-0.000158112	-0.005852433	0.006597287
1994	Mixed	-0.004926053	-0.011501495	0.000473249
1995	Benthos	-0.004108952	-0.008644549	-0.000708699
1995	Birds	-0.000620066	-0.001115167	-0.000139874
1995	Fish	-0.00034733	-0.006381108	0.004329966
1995	Mixed	-0.004615454	-0.009132069	7.79987e-05
1996	Benthos	-0.00477353	-0.009858042	-0.001106703
1996	Birds	-0.000388133	-0.000968012	0.000230545
1996	Fish	-0.00049574	-0.005588217	0.005132952
1996	Mixed	-0.006689983	-0.011501495	-0.002936066
1997	Benthos	-0.005024758	-0.009793614	-0.001216693
1997	Birds	-0.00035736	-0.000978563	-3.19E-05
1997	Fish	-0.005100092	-0.008331645	-0.001797283
1997	Mixed	-0.004747684	-0.008960433	0.001231424
1998	Benthos	-0.000895108	-0.003287973	0.001246891
1998	Birds	-0.000756194	-0.001156884	-0.000185403
1998	Fish	-0.00245505	-0.005436459	0.000245138
1998	Mixed	-0.006468376	-0.011534451	-0.001155456
1999	Benthos	0.001308235	-0.001360705	0.003546821
1999	Birds	-0.001085934	-0.001866213	-0.000665485
1999	Fish	-0.001847067	-0.004107174	0.001103196
1999	Mixed	-0.011188525	-0.016476441	-0.005568854
2000	Benthos	0.003056204	0.000222845	0.005849173
2000	Birds	-0.001709452	-0.002511829	-0.001098058
2000	Fish	0.000925601	-0.001915295	0.003724192
2000	Mixed	-0.009452946	-0.014138562	-0.004089852
2001	Benthos	-0.004531957	-0.009850679	-0.00101495
2001	Birds	-0.000683628	-0.001670814	9.50655e-05
2001	Fish	0.003296736	0.00041551	0.006447374
2001	Mixed	-0.009970986	-0.014372283	-0.00431058
2002	Benthos	-0.005504439	-0.011930651	0.00024456
2002	Birds	-0.000558314	-0.001389133	0.000503958
2002	Fish	0.002931482	-0.000140646	0.005763276
2002	Mixed	-0.01091794	-0.018963269	-0.004603793
2003	Benthos	-0.002398013	-0.007989221	0.004136373
2003	Birds	-0.000206518	-0.001213653	0.000924471
2003	Fish	0.001443343	-0.003250921	0.004718771
2003	Mixed	-0.034774602	-0.039894518	-0.026949751
2004	Benthos	-0.001609693	-0.009046518	0.009260428
2004	Birds	-0.001686884	-0.027903166	0.089513207
2004	Fish	0.000463067	-0.004164252	0.005571386
2004	Mixed	-0.03199289	-0.037072848	-0.023412054
2005	Benthos	-0.008208829	-0.011966112	-0.003573709
2005	Birds	0.000883473	-0.025678834	0.10833805
2005	Fish	-0.001960869	-0.007066112	0.001011785
2005	Mixed	-0.023181835	-0.029156339	-0.014821695
2006	Benthos	-0.008917049	-0.012888802	-0.002328
2006	Birds	9.54424e-05	0	0
2006	Fish	-0.001329287	-0.003657742	0.003289336
2006	Mixed	-0.004391975	-0.007398502	-0.001520462
2007	Benthos	-0.008940609	-0.014388054	-0.003155084
2007	Birds	-0.000866844	0	0
2007	Fish	-0.000887164	-0.003173885	0.004577312
2007	Mixed	-0.003183193	-0.008661652	0.000677001
2008	Benthos	-0.010669508	-0.029585892	0.001950131
2008	Birds	-0.009533917	0	0
2008	Fish	0.00025384	-0.004436024	0.006330061
2008	Mixed	-0.006381124	-0.01005814	-0.00280249
2009	Birds	-0.005221604	-0.012612588	0.004955075
2009	Fish	0.006333819	-0.003164934	0.014584137
2009	Mixed	-0.006615916	-0.011445316	-0.002738594
2010	Birds	-0.004089748	-0.009376966	0.002242827
2010	Fish	0.00488421	-0.001320565	0.014584137
2010	Mixed	-0.009759913	-0.016309752	-0.00421859
2011	Birds	-0.026955239	0	0
2011	Fish	0.001860797	-0.007679662	0.011139548
2011	Mixed	0.004608499	-0.002715442	0.020847063
2012	Fish	0.170735622	-0.199719493	0.309444903
