# Supplementary material for: Widespread slowdown in short-term species turnover despite accelerating climate change
Source: Nat Commun. 2026 Feb 3;17:1450. doi: 10.1038/s41467-025-68187-1 (PMC12886849; doi:10.1038/s41467-025-68187-1)
Supplement: Supplementary file 6 — Source data [file 41467_2025_68187_MOESM6_ESM.zip › Source Data/Figure_5_dataset.csv]

break_year	rarefyID	max_lag	before_turnover	since_turnover	turnover_change	turnover_se_change
1975	39_407478	5	0.000943096217527572	0.02708785577821	0.02614476	0.0124461500267061
1975	46_600642	5	0.0143408517276396	0.0265411396949572	0.012200288	0.00732054081336682
1975	63_594109	5	0.0251885943326883	-7.87E-17	-0.025188594	0.00435864374151596
1975	119_550656	5	0.0981139777046063	0.0118037572668748	-0.08631022	NA
1975	119_539642	5	0.00756051510670133	-0.008167783	-0.015728298	0.0321988959601609
1975	119_533067	5	0.0745355992499937	0.0276549282944597	-0.046880671	0.0268548666455334
1975	119_540384	5	-0.005034678	-0.009042685	-0.004008007	NA
1975	119_557927	5	0.125988157669744	-0.076062504	-0.202050662	0.0828309539013414
1975	119_396570	5	-0.559023283	-0.000218037	0.558805246	NA
1975	119_561594	5	0.0225771273642594	-0.114728392	-0.13730552	NA
1975	166_539673	5	-0.004567962	-0.062715826	-0.058147863	NA
1975	166_390734	5	-0.041488974	0.054155975316287	0.095644949	NA
1975	166_539671	5	0.0738434194901284	0.291421356237309	0.217577937	0.109539861194911
1975	166_560915	5	-0.012947387	0.036437297632654	0.049384685	NA
1975	166_538256	5	-0.05	-0.0546949	-0.0046949	NA
1975	166_541136	5	0.0110070561930934	-0.037073289	-0.048080345	0.0590655582580726
1975	166_538942	5	-0.074019265	0.0969936830518335	0.171012948	0.0802747467282158
1975	166_544777	5	-0.081736214	0.0728380938388933	0.154574308	0.13198652210593
1975	166_536069	5	-0.06423369	0.253546276418555	0.317779966	0.175887172221078
1975	166_539670	5	0.0107021367329329	-4.20E-17	-0.010702137	NA
1975	166_541868	5	0.0161842910219747	5.79752663553152e-17	-0.016184291	0.110751989703563
1975	166_561645	5	-0.119724847	0.0497347558008272	0.169459603	NA
1975	180_559468	5	0.0557727311526466	0.00255037384849361	-0.053222357	0.0992999069707486
1975	180_535250	5	0.0906293008201164	-0.07133498	-0.161964281	0.0429308465238583
1975	180_538161	5	-0.087062477	-0.005288484	0.081773993	0.148339461979804
1975	180_542555	5	0.0512785127500126	-0.007277861	-0.058556374	0.0325321687494131
1975	180_543306	5	0.00429035569953149	-0.002233795	-0.006524151	0.022477714970313
1975	180_544034	5	0.111803398874989	0.0249646799920767	-0.086838719	0.0275276071556891
1975	180_595203	5	0.0021268220990686	0.0156521474020354	0.013525325	0.0297793959451213
1975	180_285023	5	0.0452061418312386	0.103855657673953	0.058649516	NA
1975	180_442497	5	-0.05416733	0.0624735393753539	0.116640869	0.0686705035254684
1975	180_437388	5	0.134436097762553	0.0985542994729484	-0.035881798	NA
1975	180_454162	5	-0.149185519	0.0153091939134094	0.164494713	NA
1975	180_453433	5	-0.207784708	0.0147603469371833	0.222545055	NA
1975	180_541102	5	0.0085686407856733	0.0146820543280486	0.006113414	0.0306463437574692
1975	180_539642	5	0.000342049558394498	0.0416098444081707	0.041267795	0.0365616491917446
1975	180_477493	5	-0.066425138	0.00037657109451215	0.066801709	0.0968632442363686
1975	180_562319	5	-0.073955098	-0.006771776	0.067183322	NA
1975	180_454891	5	0.118854708610152	-0.01014929	-0.129003999	0.0384665598279059
1975	180_532235	5	-0.206544627	-0.004172732	0.202371896	0.0228640684094144
1975	180_533780	5	0.120340634068605	-0.002220744	-0.122561378	NA
1975	180_534512	5	0.00646948468788562	0.0264179720937983	0.019948487	0.0558760395441226
1975	180_534516	5	-0.0978461	-0.028950727	0.068895372	0.0796743233599761
1975	180_533787	5	0.0648782559984615	0.0196092395692752	-0.045269016	0.0762107145351616
1975	180_533056	5	0.0819453723909794	0.0267119822802199	-0.05523339	0.0423505445374843
1975	180_482598	5	0.0333900285796465	0.00945862911858565	-0.0239314	NA
1975	180_474575	5	0.149099697996662	-0.016422014	-0.165521712	NA
1975	180_459994	5	0.0431360186695241	0.0182130154526754	-0.024923003	NA
1975	180_446141	5	0.0198232613453561	-0.014027391	-0.033850653	0.0805060540456867
1975	180_535950	5	-0.083333333	-0.152009323	-0.06867599	0.121794528259643
1975	180_399491	5	0.0182799925351527	-0.025888854	-0.044168846	0.103196712239815
1975	180_542529	5	0.117453381677699	0.0274665009470971	-0.089986881	0.0698359260801198
1975	180_441045	5	-0.009089663	-0.047019506	-0.037929842	0.16059517994432
1975	180_540374	5	-0.038870608	0.0110474869995642	0.049918095	0.0269375022055735
1975	180_538913	5	-0.006767365	0.00352290474397705	0.01029027	NA
1975	180_535992	5	-0.011550315	0.0636121582502965	0.075162473	0.0471882710811886
1975	180_533067	5	0.0468173286167056	-0.004690329	-0.051507658	0.0662484878218729
1975	180_537454	5	0.0346925079252894	0.00888592194271714	-0.025806586	NA
1975	180_547682	5	-0.083711906	0.0205084273071305	0.104220334	0.0721479337147913
1975	180_546952	5	-0.046790347	-0.028071586	0.018718761	0.0258029854937464
1975	180_398032	5	0.00604760056101217	0.0264484775451721	0.020400877	0.0452781656520896
1975	180_535987	5	-0.125	-0.017938798	0.107061202	0.0768028698652087
1975	180_541101	5	0.0637860044427582	0.0431531006997507	-0.020632904	0.0198892560491751
1975	180_438844	5	0.133440210480373	-0.013047842	-0.146488053	NA
1975	180_539614	5	0.148297243326851	-0.008747095	-0.157044338	0.057688007550801
1975	180_456346	5	0.0131966011250105	0.00770011635869761	-0.005496485	0.19421816141978
1975	180_355002	5	-0.011192426	0.016308905933992	0.027501332	0.0537262364342282
1975	180_531508	5	-0.075673514	-0.005385729	0.070287785	0.0232583701984198
1975	180_470929	5	-0.1320471	-0.003208933	0.128838167	0.106729855060162
1975	180_538874	5	0.0363937768674942	-0.047744608	-0.084138385	0.0571886848164508
1975	180_535227	5	-0.216506351	0.0169211274950825	0.233427478	NA
1975	180_480410	5	-0.049937178	-0.077103399	-0.027166221	0.0449372143440777
1975	180_533775	5	-0.012179058	-0.015620117	-0.003441058	0.0362742335935468
1975	180_433746	5	0.108697777304957	0.0570329182162613	-0.051664859	0.0414402642095813
1975	180_438848	5	0.0377937426974485	0.0242918992147426	-0.013501844	NA
1975	180_539657	5	-0.077573691	0.0553422840499697	0.132915975	0.0382032899123469
1975	180_539662	5	-0.03508552	0.0837806180424714	0.118866138	0.0419935161999999
1975	180_539656	5	-0.290984105	0.0191379748862336	0.31012208	NA
1975	180_538915	5	-0.027558651	-0.008670942	0.018887709	0.0481616671993752
1975	180_534534	5	-0.25	0.000706102282956502	0.250706102	0.105807256751898
1975	180_540335	5	0.045203290551202	-0.006759394	-0.051962685	0.0300538191066401
1975	180_544025	5	-0.050912172	0.0305203687162536	0.081432541	0.0370560436340943
1975	180_473846	5	0.0315483837899357	-0.030123373	-0.061671757	0.0943670892019813
1975	180_533789	5	-0.011654347	0.00307536718048279	0.014729714	0.151419125378494
1975	180_533044	5	-0.05335883	0.0230772126193254	0.076436043	0.0808764810183519
1975	180_398022	5	0.0199978872819224	0.0147282413271594	-0.005269646	0.0547169661361541
1975	180_540372	5	-0.040148756	0.000810208486662099	0.040958965	0.0267006936691238
1975	180_395843	5	-0.179947819	0.00868149094744429	0.18862931	0.0821676984204103
1975	180_394383	5	-0.111634353	-0.046541805	0.065092548	0.0592252786342941
1975	180_540527	5	-0.045761397	-0.034590392	0.011171005	0.0477647357567449
1975	180_543291	5	0.186857547030671	-0.095930445	-0.282787992	0.106532227643664
1975	180_544753	5	0.0533555671589066	-0.034563773	-0.08791934	0.0418320112969975
1975	180_396565	5	-0.090870887	0.0467339255216329	0.137604812	0.0776964021741148
1975	180_396572	5	0.11470786693528	-0.036978652	-0.151686519	0.110003394386108
1975	180_593016	5	-0.069948147	0.0623828319325323	0.132330979	0.0858839514995509
1975	180_541840	5	0.0527131667490325	-0.004533585	-0.057246752	0.0626856503431848
1975	180_541103	5	-0.013786462	0.0214778646854494	0.035264326	NA
1975	180_400221	5	0.0547286639855039	-0.005419237	-0.060147901	0.0370625180095579
1975	180_543305	5	-0.053757543	-0.021201183	0.03255636	0.0514472216123075
1975	180_357916	5	-0.090206909	-0.001625252	0.088581657	0.0149589644132983
1975	180_531509	5	0.0170489938597122	0.042492206439346	0.025443213	0.0829371578602005
1975	180_531569	5	0.0975984084911504	-0.061780335	-0.159378743	0.02159021209346
1975	180_537410	5	0.0156791514717818	0.0316029148135644	0.015923763	NA
1975	180_541111	5	-0.025125945	0.039340088993149	0.064466034	0.144351175687432
1975	180_537452	5	0.11242148657733	0.00595909751131587	-0.106462389	NA
1975	180_538926	5	-0.041827187	0.0112212954743653	0.053048483	NA
1975	180_454161	5	0.0065295894303997	-0.028924011	-0.0354536	NA
1975	180_439587	5	-0.044132224	0.0837110583176807	0.127843282	0.0257538822121258
1975	180_449052	5	-0.051192848	-0.099572063	-0.048379216	NA
1975	180_544029	5	0.0217062634395905	-0.251038589	-0.272744852	NA
1975	180_420621	5	0.00194232906505933	0.0319170424713703	0.029974713	0.110469087989848
1975	180_396570	5	0.0565368948116145	0.0118236571512281	-0.044713238	0.0446148144390077
1975	180_416245	5	0.0809325460096419	-0.036684985	-0.117617531	NA
1975	180_412595	5	-0.000958732	0.0140609646559446	0.015019697	NA
1975	180_541109	5	-0.021888192	0.0148482066167726	0.036736399	0.033659208261068
1975	180_356458	5	-0.03569094	-0.000567631	0.035123309	0.00979067491381479
1975	180_354999	5	0.00016573921102213	0.0259193979372825	0.025753659	0.0569931014682213
1975	180_362295	5	-0.103421309	0.0166194472992479	0.120040756	0.0860948129465198
1975	180_463638	5	0.0358515673962737	0.0344993483350848	-0.001352219	0.0663478077650984
1975	180_459265	5	-0.053768862	-0.009720965	0.044047897	0.224824279690945
1975	180_533029	5	0.00394709626215253	0.103236996844364	0.099289901	0.188695533949773
1975	180_536712	5	0.0217637570893142	-0.018712521	-0.040476278	0.0519326520706142
1975	180_456349	5	0.0334082404558235	-0.043067524	-0.076475765	0.0399197894057221
1975	180_401666	5	-0.349414705	-0.023375614	0.326039091	NA
1975	180_537453	5	0.150118808428241	0.0160686938776717	-0.134050115	NA
1975	180_540368	5	-0.246406034	0.261116483933546	0.507522518	NA
1975	180_418435	5	0.00905188423659373	0.0038327530519537	-0.005219131	0.0403779842846312
1975	180_444685	5	0.054430615471495	-0.13067653	-0.185107146	NA
1975	180_440305	5	-0.003812735	0.0581258770863951	0.061938612	0.0578095745013112
1975	180_544726	5	0.0409996649979213	0.0162182184149575	-0.024781447	NA
1975	180_557927	5	0.0654816662436667	0.0931970992951344	0.027715433	0.0808430614404412
1975	180_424274	5	-0.074632944	0.0049762897918052	0.079609234	0.0703397813443547
1975	180_531506	5	-0.171645964	-0.143515105	0.028130859	0.190347011757929
1975	180_441775	5	0.0153928522599717	0.0351440331284856	0.019751181	NA
1975	180_539620	5	-0.073509393	-0.015654499	0.057854895	0.0425719341841566
1975	180_534507	5	-0.091907106	-0.08276429	0.009142816	0.166368863403453
1975	180_552068	5	0.0195615301999565	0.027128053525298	0.007566523	NA
1975	180_541128	5	0.0184330843647338	-0.050775966	-0.06920905	0.0651668342079185
1975	180_543269	5	0.0117609328416519	-0.035477339	-0.047238272	NA
1975	180_352086	5	0.0380617018914055	-0.112977299	-0.151039001	NA
1975	180_401680	5	0.00748452810169661	-0.011091506	-0.018576034	0.0468091946650752
1975	180_535982	5	0.177446424571508	0.0395033063193229	-0.137943118	0.220412280498174
1975	180_284295	5	0.0876225779273792	0.00923173661455426	-0.078390841	0.0541782594739574
1975	180_450516	5	4.11435291390112e-17	0.0183047530412425	0.018304753	0.201575608140984
1975	180_444686	5	0.0554330256516396	0.0605680927905446	0.005135067	NA
1975	180_446130	5	-0.019452921	-0.011089497	0.008363424	0.106858226877362
1975	192_4009794	5	-0.037446157	0.5	0.537446157	0.30106825201759
1975	192_4014171	5	-0.006827271	-0.020920944	-0.014093673	0.108934462923546
1975	192_3934632	5	-0.029421936	-1.25E-16	0.029421936	NA
1975	192_3933193	5	-0.041544901	1.51797748469316e-16	0.041544901	0.582847943153982
1975	192_4038240	5	-8.74E-05	0.146446609406726	0.146533992	NA
1975	192_3941939	5	0.0221111953935755	3.56367907946101e-17	-0.022111195	0.0332103541899282
1975	192_3971122	5	-0.097977994	-1.25E-16	0.097977994	NA
1975	192_3963097	5	0.0145362152526405	0.25	0.235463785	NA
1975	192_3939010	5	-0.011803162	-0.333333333	-0.321530171	0.0976904866675837
1975	200_443210	5	0.037531190698675	0.0390187273576959	0.001487537	0.00946869508440529
1975	200_443211	5	0.0376718313977107	0.0351385575736017	-0.002533274	0.00870217102458658
1975	200_443940	5	0.0323554982792903	0.0612310889406161	0.028875591	0.0155029115930668
1975	200_443212	5	0.00651492038076733	0.0173898214358687	0.010874901	0.0168767941700381
1975	200_442482	5	0.049531359223103	0.0473651710765464	-0.002166188	0.0106164190715141
1975	200_442481	5	0.0384349965814283	0.0693642951460908	0.030929299	NA
1975	200_441752	5	0.030784316471722	0.0508417213853644	0.020057405	0.0500452327832053
1975	213_414065	5	0.0363379375242085	-0.038681434	-0.075019372	NA
1975	213_412602	5	-0.00070948	0.0261138540826813	0.026823334	0.040330799512352
1975	213_410418	5	0.0930251063396748	0.0099057645713417	-0.083119342	NA
1975	213_430829	5	0.0301549708833081	0.0469916024047882	0.016836632	0.0379307194780041
1975	213_446141	5	0.00975729762878279	-0.001907115	-0.011664413	0.110704502760164
1975	213_444682	5	-0.099413749	-0.16644445	-0.067030701	NA
1975	213_444681	5	0.0241866276804168	0.000198908463135912	-0.023987719	0.0405278640797704
1975	213_540337	5	-0.003414481	0.0138047327122107	0.017219213	0.0507966493322056
1975	213_533769	5	0.034957895063487	0.0647982436586027	0.029840349	0.0231132847464065
1975	213_535230	5	0.0784056772863906	0.0432817711312435	-0.035123906	0.0288768173890413
1975	213_533038	5	0.0212487135964822	0.0196577330944845	-0.001590981	0.0259995709312778
1975	213_431569	5	-0.094229084	-0.029406299	0.064822784	NA
1975	213_535219	5	0.124232095	0.00951807887855267	-0.114714016	0.0615819410035983
1975	213_535950	5	-0.046252635	0.0246999326693552	0.070952568	0.0361801681142292
1975	213_535221	5	-0.045393166	-0.021832187	0.023560979	0.00932982965954379
1975	213_538884	5	0.176898152810753	0.0282389832998664	-0.14865917	NA
1975	213_539615	5	0.0397403547118297	-0.057832468	-0.097572823	NA
1975	213_538161	5	0.00427382892203009	0.0220563280722577	0.017782499	0.0919374921818347
1975	213_424273	5	0.172973004170481	0.0183150837322172	-0.15465792	0.152132139798767
1975	213_438120	5	-0.268712725	-0.016042813	0.252669912	NA
1975	213_436661	5	0.00929557695358419	-0.010010549	-0.019306126	NA
1975	213_437385	5	0.156258731847879	-0.003994367	-0.160253098	NA
1975	213_435928	5	0.132053182073588	0.00675408847319393	-0.125299094	NA
1975	213_440305	5	0.0919338102634006	0.108787641018888	0.016853831	0.0508575287145224
1975	213_436660	5	0.0166706298398714	-0.022878313	-0.039548943	0.0662414771935363
1975	213_444684	5	-0.045435403	-0.035377277	0.010058126	NA
1975	213_441043	5	-0.007072906	0.00261338993756777	0.009686296	NA
1975	213_436657	5	0.0338074856000459	-0.011841115	-0.045648601	0.0304160916478956
1975	213_539604	5	0.0874353069319933	-0.029959795	-0.117395102	0.0705901487246789
1975	213_539627	5	0.172193930741557	0.0179441986718922	-0.154249732	NA
1975	213_536707	5	-0.032023182	0.0177384974046821	0.04976168	0.114373317660784
1975	213_538900	5	0.0253329568164308	0.0162630764315703	-0.00906988	0.0330769369155656
1975	213_542554	5	-0.022977987	0.0116284206389042	0.034606408	0.0326982374868749
1975	213_543285	5	-0.029897162	0.0236052862018086	0.053502448	0.0182533075969371
1975	213_542555	5	0.0172134400130085	0.0302231611462532	0.013009721	0.0468729840878312
1975	213_538905	5	0.00698078714038021	-0.001910971	-0.008891758	0.0841050845891571
1975	213_538895	5	0.0410539237222068	-0.061228657	-0.102282581	0.044380486540071
1975	213_537426	5	0.0193308426931309	-0.011247263	-0.030578106	0.0209445174819334
1975	213_543260	5	0.117433397753837	0.0255268376421505	-0.09190656	NA
1975	213_541801	5	-0.015873016	-0.021863661	-0.005990645	0.0368565183503854
1975	213_543262	5	-0.006694121	0.00499798803190876	0.011692109	0.0398495133055384
1975	213_541812	5	-0.025973228	0.0839740326110263	0.10994726	NA
1975	213_539635	5	-0.084126815	-0.005778815	0.078348	0.0127050567674834
1975	213_537444	5	0.0164682011666705	0.0185449225167731	0.002076721	0.0243462878464578
1975	213_538906	5	-0.009955341	0.00829422301404868	0.018249564	NA
1975	213_425735	5	0.0312513711018941	-0.011525785	-0.042777156	0.0410750552520677
1975	213_416256	5	0.111408864072127	0.0287883391370319	-0.082620525	0.0434861722730145
1975	213_544734	5	0.0815541073020968	0.00836443072000965	-0.073189677	NA
1975	213_544736	5	0.137787042022911	0.0225169877824864	-0.115270054	NA
1975	213_539631	5	-0.006273329	0.0124858058522186	0.018759135	0.0759548501054632
1975	213_540358	5	-0.107522204	-0.020102014	0.087420191	0.14301598444094
1975	213_535250	5	0.0663080852857939	-0.044045599	-0.110353684	0.0410398806946715
1975	213_534525	5	-0.036439802	0.040110086185377	0.076549889	0.0257327646590304
1975	213_533784	5	-0.009328677	0.0323867566088986	0.041715434	0.0869344728784488
1975	213_531595	5	0.0224697268765895	0.00294549220641553	-0.019524235	NA
1975	213_531596	5	0.0037921210334059	-0.03845535	-0.042247471	0.0619034291910609
1975	213_533789	5	0.0358428444203613	0.013383890635818	-0.022458954	0.0405760037735531
1975	213_533059	5	0.00551865803965282	0.0362893287358	0.030770671	NA
1975	213_545467	5	0.00454212076626102	0.019992144954435	0.015450024	0.19286795259005
1975	213_544738	5	-0.003456834	0.0255732933379081	0.029030127	0.0246765471745459
1975	213_541815	5	0.0445756622572545	0.204446731097551	0.159871069	NA
1975	213_438856	5	0.0221174330508216	-0.010719137	-0.032836571	NA
1975	213_398022	5	-0.024740704	0.0161892458574473	0.04092995	0.0133919822063418
1975	213_397293	5	-0.001010314	0.0147273827134315	0.015737697	0.0272486364891895
1975	213_398761	5	-0.106808566	0.000659702633250102	0.107468268	0.0788294527530513
1975	213_534508	5	0.0268282786389089	-0.000713954	-0.027542232	0.029230772737992
1975	213_426465	5	-0.012110701	-0.031712761	-0.01960206	0.0278934234586967
1975	213_426466	5	0.0473580684768581	-0.085829867	-0.133187936	NA
1975	213_535246	5	0.274797986453604	-0.006816405	-0.281614391	NA
1975	213_534520	5	0.0517324962026285	0.00656040027113437	-0.045172096	0.0325247433947646
1975	213_536716	5	0.0440622390409289	0.0770141609717186	0.032951922	NA
1975	213_538898	5	-0.034061974	0.0138765982034883	0.047938573	NA
1975	213_538169	5	0.0301924651018168	-0.018409147	-0.048601612	0.108110093108286
1975	213_535252	5	-0.04432486	0.00275353137508692	0.047078391	0.0249015612108266
1975	213_535253	5	0.0519120930032627	0.0182619926741035	-0.0336501	0.0700271312826137
1975	213_535984	5	0.002742698180388	0.00620853566132941	0.003465838	0.0193367110544407
1975	213_541088	5	0.00282211710186866	0.0324535603491985	0.029631443	0.0299689931014126
1975	213_419891	5	-0.042645779	-0.052947868	-0.010302089	0.0610454239038645
1975	213_419161	5	-0.112495603	0.0423053218519182	0.154800925	NA
1975	213_418435	5	0.0118999312781174	0.010023382857319	-0.001876548	0.00788095932171941
1975	213_442501	5	-0.000714751	0.00204384530858336	0.002758596	0.0447066770366218
1975	213_533029	5	0.0239278931722247	0.0119276330208191	-0.01200026	0.0370923394861996
1975	213_442502	5	-0.014762153	-0.015259391	-0.000497238	0.0459012031901568
1975	213_441773	5	0.0796912780005602	0.0558047788467565	-0.023886499	0.0638850042283612
1975	213_533759	5	-0.061486188	0.0819391482075691	0.143425336	NA
1975	213_531569	5	-0.011838976	-0.018717728	-0.006878752	0.0417337046494232
1975	213_532298	5	0.0590346688863559	0.0191515236113439	-0.039883145	0.0607664159175062
1975	213_408959	5	0.0333561584422277	-0.007713708	-0.041069866	0.0139762680211823
1975	213_401679	5	-0.011103661	0.166426541195185	0.177530202	0.0873592859442288
1975	213_400221	5	0.0144426843150628	0.0236017893633926	0.009159105	0.0210659127783014
1975	213_399491	5	-0.018169725	0.000813052511806006	0.018982777	0.0347217497342243
1975	213_531622	5	0.0248878227123815	-0.000899056	-0.025786879	0.0286509465714091
1975	213_394383	5	0.0154180938974139	-0.046586307	-0.062004401	0.0388505822109993
1975	213_401677	5	-0.032021065	-0.28128032	-0.249259255	NA
1975	213_411866	5	0.210681367158769	0.00226085475306688	-0.208420512	NA
1975	213_410408	5	-0.008962291	0.00380595474618897	0.012768246	0.0224519064230767
1975	213_408950	5	-0.02666322	0.050305091101011	0.076968311	0.0122215431911904
1975	213_539603	5	0.0626511979020036	0.0174382643532299	-0.045212934	NA
1975	213_545458	5	0.0512746904749001	0.03221687245257	-0.019057818	0.0373814028462708
1975	213_412607	5	0.0288421588627841	-0.015625352	-0.04446751	NA
1975	213_419898	5	-0.000717478	0.0217713538954335	0.022488832	0.00822933595184289
1975	213_485514	5	-0.09962502	0.0678578448998051	0.167482865	0.10560163100439
1975	213_438113	5	0.00827693898008301	0.0360422973807673	0.027765358	0.103202251781616
1975	213_538142	5	4.13073190518665e-05	0.0108680419966427	0.010826735	0.0339053757491255
1975	213_531568	5	0.0649322193305419	-0.024143136	-0.089075356	0.0293798390670665
1975	213_434483	5	0.0210696593219405	0.013775224305157	-0.007294435	0.0404539416594933
1975	213_532310	5	0.0233313152315191	0.149616453449478	0.126285138	0.086505391457389
1975	213_395839	5	-0.018444376	-0.052044774	-0.033600398	NA
1975	213_535236	5	0.0187101774745447	0.00871450121516031	-0.009995676	0.0586922710934963
1975	213_427195	5	-0.071440161	0.0313529797345494	0.102793141	0.0371201896039175
1975	213_533779	5	0.040953827446756	0.013853897563603	-0.02709993	0.047157969029092
1975	213_534511	5	0.0301387709885454	0.0355247535668275	0.005385983	0.0348137381312566
1975	213_534512	5	0.0219808809797487	0.00974078539620927	-0.012240096	0.0177719231037498
1975	213_477485	5	0.0707673146340371	-0.145777842	-0.216545156	NA
1975	213_459256	5	-0.227806275	-0.015484575	0.2123217	NA
1975	213_446861	5	-0.020161301	0.116800254238632	0.136961555	NA
1975	213_532236	5	0.00993352806341986	0.0369900626433555	0.027056535	0.0360123923310871
1975	213_469470	5	-0.006476408	0.0106071510367748	0.017083559	0.0346955694895341
1975	213_466555	5	-0.052341593	-0.082739279	-0.030397685	NA
1975	213_460723	5	-0.036162525	0.0127210061323728	0.048883531	0.061748049328625
1975	213_441045	5	0.00784354697030183	-0.029171449	-0.037014996	0.0619119778941318
1975	213_450516	5	-0.107180558	0.0427551330261973	0.149935691	0.0350517838743254
1975	213_449782	5	0.0366903010789882	0.0188611717736996	-0.017829129	0.0328533808707631
1975	213_480410	5	-0.037950731	0.00906569417989072	0.047016426	0.0177236368265248
1975	213_479681	5	0.0421734542628854	-0.002853628	-0.045027083	0.0416654318914416
1975	213_477492	5	0.0229379273840345	-0.000969474	-0.023907401	NA
1975	213_473117	5	-0.074108879	-0.015139394	0.058969485	0.0493791535742035
1975	213_532963	5	-0.014662718	0.0130580897670864	0.027720808	0.0245752745655923
1975	213_531508	5	0.00681298012245376	0.00332880261246715	-0.003484178	0.028478297610469
1975	213_482598	5	0.0134106357385452	0.00225867072467748	-0.011151965	0.0186574405738217
1975	213_476034	5	-0.062248936	0.000828917734564142	0.063077854	0.0269732462023463
1975	213_532237	5	-0.019670911	-0.078073067	-0.058402156	NA
1975	213_477493	5	-0.036888457	-0.003959388	0.032929069	0.0224953053939856
1975	213_473845	5	0.0121486291873631	-0.000293568	-0.012442197	0.0960117261708439
1975	213_532235	5	0.00877323803245386	-0.004770191	-0.013543429	0.017347715549479
1975	213_531506	5	-0.143544586	0.0269396068038564	0.170484193	0.0260426839640046
1975	213_531507	5	0.00345506046940521	-0.001903962	-0.005359023	0.084023878457939
1975	213_483328	5	0.00671306268557065	0.00329451023663612	-0.003418552	0.0481535485835932
1975	213_532962	5	0.0388948602643771	0.0106060382019622	-0.028288822	0.0336368680558588
1975	213_532964	5	0.0500440717621003	0.0151012314953404	-0.03494284	0.0537931387598456
1975	213_478951	5	0.0266146159690069	-0.021555728	-0.048170344	0.108393848220424
1975	213_531509	5	0.0279148954103744	0.0290558859551634	0.001140991	0.0283472482690371
1975	213_484057	5	-0.095346259	0.0107156787362363	0.106061938	0.0680244361500555
1975	213_483323	5	0.0178827291313885	0.0363943529060618	0.018511624	0.079857908201945
1975	213_433751	5	0.0981370402878111	-0.045211819	-0.143348859	NA
1975	213_442497	5	-0.012571772	0.0388764654817402	0.051448238	0.0434202602326572
1975	213_436668	5	0.162807371436536	0.00426533521853571	-0.158542036	NA
1975	213_435935	5	-0.019065305	0.0270419754544599	0.046107281	0.0880736292091151
1975	213_435929	5	0.00157537757370922	0.0152240734516058	0.013648696	0.109521475950743
1975	213_453433	5	-0.037449431	0.0159465142253801	0.053395945	0.022495975493816
1975	213_451976	5	0.0174409163854512	0.118049819303269	0.100608903	NA
1975	213_449781	5	-0.060496293	0.0773544404549856	0.137850734	0.15308858831604
1975	213_454162	5	0.0198138050474336	0.0178538996490732	-0.001959905	0.033753464449776
1975	213_457807	5	0.0471168945411257	-0.001858483	-0.048975378	0.0287533246927943
1975	213_468737	5	-0.100382227	0.0520271863753819	0.152409413	0.0313301855809518
1975	213_466554	5	-0.013091798	0.0213439519952633	0.03443575	0.0144777343540764
1975	213_435204	5	0.00847001659280187	0.0222491396547339	0.013779123	NA
1975	213_474575	5	0.0391950933787931	0.00980048693797035	-0.029394606	0.0360093881699514
1975	213_475302	5	-0.030429031	0.00116569465773107	0.031594726	NA
1975	213_471657	5	-0.05020756	0.0203377191592926	0.070545279	0.0356623663767859
1975	213_469471	5	0.00412533718397027	-0.021478735	-0.025604072	0.0225163956229215
1975	213_470925	5	0.0606097539556057	-0.030346002	-0.090955756	0.0815286058873226
1975	213_459994	5	-0.011579062	0.000454725121630271	0.012033787	0.043550895501077
1975	213_473842	5	-0.057622694	0.235072384155689	0.292695078	NA
1975	213_443215	5	-0.0537358	0.0678549825106346	0.121590782	0.0647585368809141
1975	213_465825	5	-0.002013198	-0.002503753	-0.000490554	0.055637834755953
1975	213_425005	5	-0.005616438	-0.047775964	-0.042159526	0.0567452192847266
1975	213_535231	5	-0.01051857	-0.022159671	-0.011641101	0.0542802664583548
1975	213_447600	5	0.00522081322451086	0.0316509559473245	0.026430143	0.034671952449301
1975	213_446871	5	-0.144604041	-0.016075765	0.128528276	NA
1975	213_538141	5	0.0274520059863509	-0.001020486	-0.028472492	0.0561715631316606
1975	213_534491	5	0.0525398326209912	0.0173567689997856	-0.035183064	NA
1975	213_535954	5	0.0321630255161748	-0.012544002	-0.044707027	0.115782475890345
1975	213_457078	5	0.0350149563033377	0.0146855413129702	-0.020329415	0.0363010353885275
1975	213_443219	5	0.0484979140130461	0.0016693265926965	-0.046828587	NA
1975	213_442491	5	0.0324675324675331	-0.009643595	-0.042111128	0.0361327357443559
1975	213_545462	5	0.0186210651361622	-0.025784154	-0.044405219	0.0260830979917128
1975	213_541814	5	-0.035399716	-0.01391227	0.021487447	0.100309239125732
1975	213_416973	5	-0.008743335	0.000142885994150637	0.008886221	NA
1975	213_542529	5	-0.059677572	0.0302420083212406	0.08991958	0.0325776644795971
1975	213_541069	5	0.00326421942479263	-0.017807838	-0.021072057	0.0444465068272286
1975	213_538885	5	0.0335315250819183	-0.00288336	-0.036414885	0.0487404503959947
1975	213_441042	5	0.0225951607630083	0.0108188699601404	-0.011776291	NA
1975	213_438855	5	-0.041027203	0.00753153510860131	0.048558738	NA
1975	213_438848	5	0.064774535522826	0.0252126466181295	-0.039561889	NA
1975	213_545459	5	-0.038451663	0.0353955356563676	0.073847199	0.0317241252789055
1975	213_543999	5	-0.024864715	0.00998220829680947	0.034846923	0.0287508850679913
1975	213_533068	5	0.0139897044787414	-0.018786627	-0.032776331	0.0542778932137088
1975	213_411156	5	0.0284689964234143	-0.098154194	-0.126623191	NA
1975	213_542536	5	-0.065578963	0.0131599060407559	0.078738869	0.129539327522027
1975	213_544741	5	0.0380454800398233	0.00290876192698993	-0.035136718	0.0287003073999215
1975	213_541081	5	0.00821314129737012	-0.077270287	-0.085483429	0.120214464317737
1975	213_541096	5	0.0459625172553587	0.0265396301860736	-0.019422887	0.0243465061062298
1975	213_419176	5	-0.0428343	0.0796936954478297	0.122527996	NA
1975	213_537427	5	0.0747360925835274	0.0294710617031308	-0.045265031	NA
1975	213_425003	5	0.028956789262027	0.0158871057552356	-0.013069684	0.0405777220044169
1975	213_423544	5	-0.058742299	0.0126266987243476	0.071368998	NA
1975	213_531586	5	0.0691683340321166	0.0184819270990158	-0.050686407	0.0354038257996107
1975	213_534516	5	-0.009335799	-0.02014584	-0.010810041	0.0637668784373375
1975	213_533788	5	0.0807855183782361	0.0205888222325741	-0.060196696	0.0307629683693432
1975	213_537443	5	0.212940918577807	0.00564484981388444	-0.207296069	NA
1975	213_534507	5	-0.013639904	-0.008026196	0.005613708	0.100943176762068
1975	213_540374	5	0.0259872279071158	0.0134056963388553	-0.012581532	0.0471108457892746
1975	213_538913	5	0.118060037008427	0.0273657998158541	-0.090694237	0.0847886293580778
1975	213_538182	5	0.0273473814657546	-0.054006699	-0.08135408	0.06316580845529
1975	213_535992	5	0.0823849915828681	-0.0056289	-0.088013892	0.103458113378909
1975	213_539623	5	-0.033960989	0.0840131473712951	0.117974137	0.0729353858610036
1975	213_541825	5	-0.017526522	0.0279498381032743	0.045476361	0.0424231343037474
1975	213_540365	5	-0.112245429	0.000507433674048014	0.112752862	NA
1975	213_533055	5	-0.007907938	0.0482169488099934	0.056124886	0.0310827451654979
1975	213_535248	5	0.0326040022514534	-0.035004264	-0.067608267	0.0295311738510007
1975	213_532326	5	-0.00741402	0.0357843235911883	0.043198344	0.0474952603088988
1975	213_533058	5	0.0113081897397203	-0.000207485	-0.011515675	0.0538756458597434
1975	213_531572	5	0.0364164886594807	-0.135612011	-0.1720285	NA
1975	213_545460	5	0.0152870535262608	-0.00828685	-0.023573904	0.0271957464074111
1975	213_433021	5	0.0321075476361975	-0.026458014	-0.058565562	0.0536042310383456
1975	213_432294	5	-0.044351821	0.00325998299269109	0.047611804	0.0438823699845826
1975	213_472387	5	0.100053217065201	0.0227731870591673	-0.07728003	0.0507839675870637
1975	213_465824	5	0.0255096783555777	-0.087795008	-0.113304687	0.0512277416299854
1975	213_438844	5	0.133440210480373	-0.051833103	-0.185273314	NA
1975	213_539614	5	0.187520854290133	-0.033500644	-0.221021499	0.0757281738274984
1975	213_425736	5	0.179940335563859	-0.021382769	-0.201323105	NA
1975	213_452698	5	-0.06133695	0.215291820788604	0.276628771	NA
1975	213_450510	5	-0.047693656	0.0603570507486004	0.108050706	0.0371462377440813
1975	213_462910	5	0.145237014249228	-0.005196603	-0.150433617	NA
1975	213_465823	5	0.0485331771979967	0.00677387404443038	-0.041759303	NA
1975	213_461451	5	-0.022194388	-0.032094858	-0.00990047	0.0269041024101457
1975	213_472386	5	-0.035731578	0.0185552648611368	0.054286843	0.0259270882270179
1975	213_464366	5	0.0797685535275233	-0.015591375	-0.095359929	NA
1975	213_458536	5	0.0149585113300636	-0.010772446	-0.025730958	0.0567928118431846
1975	213_450508	5	-0.087617063	0.0111577849189738	0.098774848	NA
1975	213_467284	5	-0.034839949	0.00716287085986072	0.04200282	NA
1975	213_468741	5	0.0264048531522483	-0.116745691	-0.143150545	0.0601663183733256
1975	213_435200	5	0.0956890563396762	0.0202248951776882	-0.075464161	0.0893823070132806
1975	213_538874	5	-0.03397372	0.021613741015754	0.055587461	0.0509567310016609
1975	213_542528	5	0.0889537000339523	0.106631235580986	0.017677536	NA
1975	213_454891	5	0.0192894420345773	-0.010590225	-0.029879667	0.0216824578252875
1975	213_451244	5	0.114192268639995	-0.010074866	-0.124267134	NA
1975	213_471653	5	-0.022147773	-0.081525793	-0.05937802	0.0639333715865921
1975	213_449058	5	-0.046075097	-0.025571111	0.020503986	NA
1975	213_445414	5	0.0191302962392755	0.0425248656463051	0.023394569	0.0239326590832648
1975	213_441035	5	0.0205800215337965	0.0476826889544124	0.027102667	0.0134123918649631
1975	213_437388	5	0.0775088032618404	-0.014946243	-0.092455046	0.0677923769184072
1975	213_432290	5	0.112263916599154	-0.015669757	-0.127933674	NA
1975	213_531579	5	-0.031957852	0.0347547150094338	0.066712567	0.0364050634779485
1975	213_435931	5	-0.025694674	-0.037411661	-0.011716987	NA
1975	213_542530	5	0.0371198000661908	0.0256913596289362	-0.01142844	0.0484916799615259
1975	213_544723	5	-0.057825435	0.000693338053751395	0.058518773	0.0125940484455892
1975	213_543266	5	-0.027729594	0.0286456967382494	0.056375291	0.0402996051388001
1975	213_539616	5	-0.008192858	-0.008679558	-0.0004867	0.0241722353571345
1975	213_446872	5	0.0560017074534512	0.0117869747670824	-0.044214733	0.0325176418281329
1975	213_443949	5	-0.033957338	0.035555439650172	0.069512778	0.0425968481818828
1975	213_464361	5	-0.029384583	-0.039728322	-0.010343739	0.0571784268944292
1975	213_544001	5	-0.041927051	0.0265144688769316	0.06844152	0.0700239716784129
1975	213_545463	5	0.00812273689743354	-0.019821158	-0.027943895	0.0523897928272593
1975	213_544735	5	-0.017557321	-0.007499428	0.010057893	0.0408293833002024
1975	213_538143	5	0.057202319069741	-0.014504065	-0.071706384	0.0709345363908554
1975	213_424274	5	-0.005242761	-0.010317619	-0.005074858	0.0320398073270704
1975	213_421360	5	0.0162014444249181	0.300783366037538	0.284581922	NA
1975	213_531597	5	0.0435340229217607	0.010817199649495	-0.032716823	0.0819841667866043
1975	213_443958	5	0.0152949672172734	0.0153411462859484	4.61791e-05	0.0221043501995007
1975	213_441774	5	0.0299444014623076	0.0110615661864699	-0.018882835	0.0544629177183262
1975	213_441046	5	-0.025207325	-0.098109885	-0.07290256	0.0439801741346009
1975	213_440317	5	0.112169293496932	0.0160338609443049	-0.096135433	0.0743352002461356
1975	213_441039	5	-0.004421382	-0.076364967	-0.071943584	NA
1975	213_457806	5	-0.072699367	0.231650633906996	0.304350001	NA
1975	213_451975	5	0.00836671390998209	-0.002755122	-0.011121835	0.0371482672410046
1975	213_535960	5	0.0463711323162041	0.0316760436606181	-0.014695089	NA
1975	213_535962	5	-0.022072988	0.0421990482074181	0.064272036	0.0466702768753983
1975	213_544724	5	0.0909124376607492	-0.005264012	-0.09617645	0.0564126933611074
1975	213_545457	5	-0.044257409	0.0739169323575667	0.118174342	0.103036949990402
1975	213_545461	5	-0.042098572	-0.003803161	0.03829541	0.0428704001412783
1975	213_544733	5	-0.102972467	0.0602262617703107	0.163198729	NA
1975	213_478222	5	-0.033172825	-0.020600188	0.012572637	0.0680390795464749
1975	213_533775	5	-0.095053114	0.0140143615368692	0.109067476	NA
1975	213_535239	5	0.0122874428705611	0.0224649395730747	0.010177497	0.0329009832971309
1975	213_427924	5	-0.008293421	0.0226882659601762	0.030981687	0.0094170083079895
1975	213_535970	5	0.0136737249676472	0.0151324713724834	0.001458746	NA
1975	213_434472	5	0.0612078054348606	0.00396707088090747	-0.057240735	0.0734261741285882
1975	213_431558	5	-0.00366328	-0.139274658	-0.135611378	0.0314541907173298
1975	213_433746	5	-0.031652209	0.0622204247495878	0.093872634	0.0413944839127743
1975	213_542531	5	0.132728347799472	-0.003159078	-0.135887425	0.0549276400036492
1975	213_543263	5	0.0490481321633274	-0.021280558	-0.07032869	0.0573983232558926
1975	213_533045	5	-0.020071054	0.0390886699657816	0.059159724	0.0375789570528626
1975	213_532315	5	0.00604150450608516	0.0173005253511182	0.011259021	0.0161023822952841
1975	213_542545	5	0.139087170195576	0.0553915225027348	-0.083695648	NA
1975	213_543281	5	0.0933613176139959	0.0399669346447395	-0.053394383	NA
1975	213_541821	5	-0.021259994	0.069422575304736	0.090682569	0.0298579622747294
1975	213_544013	5	0.0166094905172764	0.00507128848788235	-0.011538202	0.0208616424518955
1975	213_536706	5	0.214682981582192	0.0090842623348959	-0.205598719	NA
1975	213_543279	5	-0.074649846	0.0115723376955638	0.086222184	NA
1975	213_539634	5	-0.025559539	-0.007647706	0.017911833	0.0626280187834336
1975	213_538173	5	-0.181046321	0.0257214934811318	0.206767815	NA
1975	213_412615	5	0.0149835986230075	0.0116687066645212	-0.003314892	0.0564606128751987
1975	213_536694	5	-0.042346793	-0.018249848	0.024096945	0.0275554491067927
1975	213_531623	5	0.0146681134051502	-0.03066613	-0.045334243	NA
1975	213_400948	5	0.0441861199015761	0.071830468704582	0.027644349	NA
1975	213_398032	5	0.0305030458600764	0.0472068908648153	0.016703845	0.0233226598054916
1975	213_544739	5	0.0293714261880034	-0.002664597	-0.032036023	NA
1975	213_544012	5	0.0601275403946366	0.0219217305331072	-0.03820581	0.0604041428041654
1975	213_541824	5	0.0521227148985556	0.012506518126382	-0.039616197	0.032476874708985
1975	213_535259	5	0.0691722994246875	-0.067638358	-0.136810658	NA
1975	213_536682	5	-0.019422687	0.0277975636007973	0.04722025	NA
1975	213_533044	5	-0.041991185	0.0155086244617798	0.057499809	0.0280281855845273
1975	213_531585	5	0.0240064317317527	0.0191618461120127	-0.004844586	0.0226940693290328
1975	213_535982	5	-0.020670243	0.0276262060892241	0.048296449	0.0250164479400438
1975	213_535251	5	0.0292868294143252	-0.028129532	-0.057416362	0.0274551874073031
1975	213_534521	5	0.00460801186552261	0.0480339090625012	0.043425897	NA
1975	213_535983	5	0.0491856331833623	-0.008591149	-0.057776783	0.027526663806549
1975	213_533056	5	-0.010007881	0.00428051994806031	0.014288401	0.0328442425364637
1975	213_538162	5	0.182574185835055	-0.001421215	-0.183995401	NA
1975	213_541091	5	-0.011564412	-0.015436755	-0.003872343	0.0206148195700972
1975	213_421354	5	-0.016480254	0.0166954021984444	0.033175656	0.0407938478100237
1975	213_419171	5	-0.013129139	0.00633095224578911	0.019460092	0.0137344412542945
1975	213_419896	5	0.0222004849926275	-0.079517652	-0.101718137	NA
1975	213_416244	5	-0.077565306	0.049231123916163	0.12679643	0.0310025812979062
1975	213_450518	5	-0.028770294	0.000127583641402747	0.028897877	0.0321393388461552
1975	213_449789	5	-0.022246767	-0.00742104	0.014825727	0.0265817583612341
1975	213_449059	5	-0.137373934	0.0196454697101018	0.157019404	0.0665123781866703
1975	213_448331	5	0.122943690737815	0.0327136181842468	-0.090230073	0.0176323941145341
1975	213_449055	5	-0.067504924	0.0390653479902248	0.106570272	0.0542332793063782
1975	213_444686	5	-0.010829492	-0.000199661	0.010629831	0.0167940099723514
1975	213_443957	5	0.0193053820716136	-0.010255435	-0.029560818	0.0449498912305307
1975	213_402395	5	0.0111820275848091	-0.001769644	-0.012951672	0.0161476994173542
1975	213_398751	5	-0.019615539	0.0127334484967847	0.032348987	NA
1975	213_403127	5	0.161061752710958	-0.059186491	-0.220248244	NA
1975	213_538185	5	0.0238076121886819	-0.024601808	-0.04840942	NA
1975	213_538915	5	0.00401374572979032	0.0180138699935645	0.014000124	0.0393699696520518
1975	213_540335	5	0.0715849470487892	0.00279120885911645	-0.068793738	0.0282945698873815
1975	213_536719	5	0.078674946331716	0.0611172624351616	-0.017557684	NA
1975	213_538911	5	0.113953981345323	0.00640979107565316	-0.10754419	0.0849811518454743
1975	213_536723	5	0.0284946125659174	0.0085683254920181	-0.019926287	0.0193011738805647
1975	213_543993	5	0.0549337390850351	0.00547298062119488	-0.049460759	0.0722147802657549
1975	213_539620	5	0.400320631441114	-0.085397681	-0.485718313	NA
1975	213_535963	5	-0.018050668	-0.016016445	0.002034223	NA
1975	213_545465	5	0.189667992994799	-0.006939436	-0.196607429	0.0804535303276523
1975	213_541819	5	0.0743548523824855	-0.001890225	-0.076245077	0.0375940040984725
1975	213_543267	5	0.0576070238987074	-0.103664603	-0.161271627	NA
1975	213_541082	5	-0.000450985	0.249204138693335	0.249655123	NA
1975	213_444671	5	0.139236827056917	0.0584240834813548	-0.080812744	0.0423360767137197
1975	213_420625	5	-0.009338723	0.0171844046775367	0.026523128	NA
1975	213_418439	5	-0.043879664	0.0285135699013498	0.072393234	0.067212286234735
1975	213_540373	5	0.0291679356002638	-0.017949152	-0.047117087	0.0723665368207082
1975	213_473846	5	-0.003827501	0.0195548292858647	0.02338233	0.0760594490909424
1975	213_533787	5	0.0439215432372515	0.0165020449254991	-0.027419498	0.0152055998438882
1975	213_533795	5	-0.004255753	-0.004455559	-0.000199806	NA
1975	213_535987	5	0.152127765851133	-0.017240016	-0.169367781	0.0630975604549544
1975	213_532316	5	0.0270750021483442	0.070138206188462	0.043063204	0.0675697731597329
1975	213_420622	5	0.0264301220995326	0.0177446551463142	-0.008685467	0.0615017957300938
1975	213_534531	5	-0.156475231	-0.106619925	0.049855306	NA
1975	213_399480	5	0.0141064728600234	0.0172154426480795	0.00310897	0.0332806805738591
1975	213_540372	5	-0.047976727	-0.016435354	0.031541373	0.0497604815380526
1975	213_540375	5	-0.044977098	0.139768655888442	0.184745754	0.101581915863217
1975	213_395843	5	-0.046981325	-0.005774912	0.041206413	NA
1975	213_407495	5	0.0266209382846214	-0.013152668	-0.039773607	0.014414889050637
1975	213_416974	5	0.0480350481178243	0.00193344700861624	-0.046101601	NA
1975	213_415516	5	-0.087379376	-0.007430985	0.079948391	0.0359809859537522
1975	213_413325	5	-0.01180505	-0.011271319	0.000533731	0.0765444948101676
1975	213_411137	5	-0.044239203	-0.008220423	0.036018781	0.0276963774941847
1975	213_449788	5	0.119121124737927	0.000783715063898159	-0.11833741	0.0288330609975302
1975	213_449785	5	0.0681449798772698	0.148553778253406	0.080408798	0.019867016507769
1975	213_449057	5	0.0423417235566651	-0.042827622	-0.085169346	0.02530897663466
1975	213_443230	5	0.298480766155829	-0.002871251	-0.301352017	NA
1975	213_443229	5	0.0265508964780618	0.00858008051511528	-0.017970816	0.058575529875182
1975	213_439586	5	0.0892092550770543	0.0283952161815625	-0.060814039	0.0502230129736359
1975	213_400951	5	0.00929872929738156	-0.030919573	-0.040218302	0.0622790416988263
1975	213_541822	5	0.0290063509461096	-0.046386789	-0.07539314	0.164022847380027
1975	213_398757	5	1.27475772449049e-16	-0.037909215	-0.037909215	0.0747883981544476
1975	213_433017	5	0.0283756442837703	-0.116329294	-0.144704939	NA
1975	213_459265	5	0.0138125888862394	0.00311118320881554	-0.010701406	0.0293879098457468
1975	213_456346	5	0.0520246703175767	0.0218340435150913	-0.030190627	NA
1975	213_473843	5	0.0435225391845234	0.0265083381639585	-0.017014201	0.0509087712892935
1975	213_470929	5	-0.013620195	-0.005773942	0.007846254	0.0224982248589603
1975	213_438853	5	-0.011405772	0.0110967959117954	0.022502568	0.0739057149400898
1975	213_531567	5	-0.116156511	-0.056065322	0.06009119	0.00784037517902918
1975	213_443944	5	-0.017782746	-0.038368703	-0.020585957	NA
1975	213_475300	5	0.118674130554725	0.0427913003986882	-0.07588283	NA
1975	213_460714	5	5.13571688817243e-17	0.0277785797968072	0.02777858	0.18485330969588
1975	213_450507	5	0.00907474558797018	-0.054990833	-0.064065578	0.063405910463219
1975	213_449052	5	0.0304957538459328	-0.356033736	-0.38652949	NA
1975	213_443948	5	0.00532533510290235	-0.079953423	-0.085278758	NA
1975	213_451247	5	0.346410161513774	-0.008676518	-0.35508668	NA
1975	213_446143	5	0.185603444662681	-0.034794813	-0.220398257	NA
1975	213_544737	5	-0.033530406	-0.012424326	0.02110608	0.0395555117337345
1975	213_408231	5	-0.026508319	0.0483261298693819	0.074834448	0.0337789066669514
1975	213_406043	5	0.0245326960351768	0.0835546348522851	0.059021939	NA
1975	213_430832	5	0.0159519872701544	-0.073087274	-0.089039261	0.063686320691432
1975	213_396565	5	-0.018794204	0.0334321724484349	0.052226377	0.0447869079333805
1975	213_533792	5	0.0365205345618546	-0.029325448	-0.065845982	0.0453906062733762
1975	213_537423	5	-0.060005904	-0.030735495	0.029270409	NA
1975	213_414066	5	-0.016915724	0.0233619447108775	0.040277669	NA
1975	213_535242	5	-0.027384812	-0.019744076	0.007640736	0.0446150593315903
1975	213_400949	5	-0.01299705	0.00301591123689855	0.016012961	NA
1975	213_396572	5	-0.007745035	-0.014693347	-0.006948312	0.0355050853999644
1975	213_419893	5	-0.01180397	-0.001528171	0.010275799	0.0700539724563012
1975	213_419163	5	-0.007421286	0.0148983664919391	0.022319653	0.0145156575620154
1975	213_418434	5	0.0538551523004175	-0.004428022	-0.058283174	0.0596369813266191
1975	213_406764	5	0.0455659961332689	0.0277982736176302	-0.017767723	0.186297258356018
1975	213_541102	5	0.0412038915602914	-0.019349288	-0.060553179	0.051940347877513
1975	213_425004	5	0.00508386360759132	0.0251751654136889	0.020091302	0.0238597625879593
1975	213_533791	5	0.00364570620762578	-0.016987852	-0.020633558	0.0407030300982234
1975	213_433022	5	0.0772746919418811	0.00588267645612256	-0.071392016	NA
1975	213_431561	5	-0.174645719	-0.014934376	0.159711343	NA
1975	213_543991	5	-0.002218139	-0.043013656	-0.040795518	NA
1975	213_411138	5	0.0149422668469298	-0.048915529	-0.063857796	0.0733293571592026
1975	213_409680	5	0.0036033684757138	0.00471293656900078	0.001109568	0.0498644847278089
1975	213_470200	5	0.111412044922473	-0.015142614	-0.126554659	NA
1975	213_461450	5	0.0590559194149642	0.0494520848767028	-0.009603835	NA
1975	213_401676	5	0.129946592843295	-0.022238206	-0.152184799	0.0356043758828792
1975	213_452704	5	-0.000939249	-0.004513385	-0.003574136	0.0455269765825812
1975	213_446144	5	0.028351659239862	0.00359928693557287	-0.024752372	0.0349179043878311
1975	213_445415	5	0.00477693573598942	0.0169269063838667	0.012149971	0.0438934433494208
1975	213_444683	5	0.00766876127482299	-0.130980815	-0.138649576	0.0671772936354177
1975	213_468013	5	-0.045875855	-0.067106907	-0.021231053	0.0324405946389496
1975	213_467281	5	0.269701150387688	0.0084572889704153	-0.261243861	NA
1975	213_540340	5	-0.020499247	0.0368872397312363	0.057386487	0.0523222856329245
1975	213_537424	5	0.0668128303377937	-0.045530026	-0.112342857	NA
1975	213_443954	5	0.038385491559972	0.0367494125252891	-0.001636079	0.0292841967094917
1975	213_539622	5	-0.010274621	-0.102259246	-0.091984625	0.0821464880948393
1975	213_533051	5	0.0695547796933426	0.0483180759728009	-0.021236704	0.0413849307178546
1975	213_537437	5	-0.233613376	-0.005308717	0.228304659	NA
1975	213_441044	5	0.0190477433808796	-0.025431422	-0.044479165	NA
1975	213_537410	5	0.046966363886741	-0.021237999	-0.068204363	0.0675778054777601
1975	213_533760	5	0.0420624657057272	0.0197327953404644	-0.02232967	0.0317682412169809
1975	213_538888	5	0.0362666781385219	0.0267301681120073	-0.00953651	0.0784264973717348
1975	213_540366	5	0.000196479502531488	-0.0236476	-0.02384408	0.0208266841957976
1975	213_536714	5	0.0402997637936251	-0.002652866	-0.04295263	0.0391158222799557
1975	213_410420	5	0.00168141963861253	-0.004584478	-0.006265897	0.0336915444814824
1975	213_538174	5	0.0259585928436797	0.00344977727554392	-0.022508816	0.0293016991477202
1975	213_536713	5	-0.000469381	0.00218998759676236	0.002659368	0.0336249602422295
1975	213_536712	5	0.00736669458864361	-0.004018348	-0.011385043	0.0329472625330641
1975	213_540339	5	-0.006735563	-0.005660246	0.001075317	0.0698043579802427
1975	213_420621	5	-0.005747216	0.0273022561853348	0.033049472	0.0339881563933792
1975	213_538175	5	0.00785107279726291	0.0512251772997889	0.043374105	0.032884229764303
1975	213_408958	5	-0.04635055	-0.01434582	0.03200473	0.105393137993187
1975	213_446860	5	0.110788181588582	-0.033314948	-0.14410313	NA
1975	213_441033	5	-0.003804492	-0.077508855	-0.073704363	0.0634678714639497
1975	213_538183	5	-0.062526613	-0.003463446	0.059063167	0.0224686063819348
1975	213_540377	5	0.00220525774210859	-0.028007995	-0.030213253	0.0985503193092866
1975	213_540371	5	0.0107914659052415	-0.107845269	-0.118636735	0.0664334231597352
1975	213_533804	5	-0.035510514	-0.376372806	-0.340862293	NA
1975	213_454161	5	0.0274787789377064	-0.004456702	-0.031935481	0.0526226970343795
1975	213_465097	5	0.110694151264442	0.00827094578198097	-0.102423206	0.0475816223183389
1975	213_463638	5	0.0309685153170107	0.0371882360077549	0.006219721	0.0416212658010097
1975	213_534490	5	-0.020816997	0.00118534747780704	0.022002344	0.0486358968011163
1975	213_439587	5	-0.002705311	-0.010462951	-0.00775764	0.0131055846846654
1975	213_454885	5	0.190692517849119	-0.052704628	-0.243397146	NA
1975	213_446859	5	0.125010853556197	0.0547075850034481	-0.070303269	0.0656384805734121
1975	213_449779	5	-0.075127091	0.0377940632378584	0.112921154	NA
1975	213_478215	5	-0.000400347	0.04376862442972	0.044168971	NA
1975	213_541806	5	0.0104580801778685	0.0310012327088363	0.020543153	0.0298442918635285
1975	213_541076	5	0.114893464859122	0.0727025114625901	-0.042190953	0.0621178180147798
1975	213_441772	5	0.0229962237218973	0.00305507031399629	-0.019941153	NA
1975	213_439584	5	-0.159608725	-0.027809128	0.131799598	NA
1975	213_535949	5	0.0389579915952423	0.00155845594930223	-0.037399536	0.0296333957211747
1975	213_533031	5	-0.007365696	0.0426185503654381	0.049984246	NA
1975	213_395838	5	-0.017415579	0.00359587821522545	0.021011458	0.0365923143710331
1975	213_419892	5	0.0296171259665241	0.0304775141027544	0.000860388	0.0411421139209623
1975	213_416245	5	0.0259121126940971	0.0361306055734311	0.010218493	0.0189558334725884
1975	213_407493	5	0.011649016074495	-0.001576043	-0.01322506	0.0103319344308736
1975	213_533786	5	0.0377374369181596	0.0191868875142074	-0.018550549	0.026877461290649
1975	213_533790	5	0.03304965792186	0.00535201965779197	-0.027697638	0.0239277740750767
1975	213_396568	5	0.00958118907779451	-0.001681581	-0.01126277	0.0389028549493531
1975	213_399492	5	0.0247846534259212	0.014252711153069	-0.010531942	0.07297897264349
1975	213_396573	5	-0.012668655	0.0452344462410025	0.057903101	NA
1975	213_408239	5	-0.040292577	-0.002677326	0.037615252	NA
1975	213_534519	5	-0.043202854	0.0290693724486807	0.072272227	NA
1975	213_534522	5	-0.062727176	-0.022373805	0.040353371	NA
1975	213_419902	5	0.0189238676497381	-0.038790348	-0.057714216	0.0297748259894642
1975	213_400222	5	0.0685775912291374	-0.111826023	-0.180403615	NA
1975	213_390738	5	0.165680473372781	0.278514002312303	0.112833529	NA
1975	213_419174	5	0.0178872291850016	-0.016354097	-0.034241326	NA
1975	213_418433	5	-0.007978154	0.00810016128254146	0.016078315	0.0233927663332147
1975	213_414794	5	0.110005419991173	0.0700821916990427	-0.039923228	NA
1975	213_541083	5	-0.083814934	-0.128726853	-0.044911919	0.124908811512246
1975	213_540355	5	0.337306650369727	-0.018538063	-0.355844713	NA
1975	213_541068	5	0.000768029531130585	-0.001603704	-0.002371734	0.0201985262340961
1975	213_538879	5	-0.004974528	-0.052735859	-0.047761332	NA
1975	213_544725	5	-0.018313404	0.0423599812666417	0.060673386	0.0399322162553665
1975	213_536688	5	0.0969527217430573	-0.004173113	-0.101125834	0.0788775955495855
1975	213_419166	5	0.0559016994374944	0.00625282924318779	-0.04964887	NA
1975	213_533066	5	0.0554504060277312	0.0269574048044425	-0.028493001	0.0353147840392149
1975	213_432287	5	0.0285914241330214	-0.049420763	-0.078012187	0.0362816813873381
1975	213_430828	5	-0.006139417	-0.02786335	-0.021723934	0.0718209473567418
1975	213_534534	5	-0.042409482	-0.064340507	-0.021931024	NA
1975	213_531621	5	0.011468963692017	-0.046410237	-0.057879201	NA
1975	213_545464	5	-0.020762175	0.0593462824495312	0.080108458	0.102082272831389
1975	213_456349	5	-0.005219322	-0.017869125	-0.012649803	0.0315215585106188
1975	213_541800	5	0.0183020638717216	-0.020207527	-0.038509591	0.0306977362289483
1975	213_535227	5	-0.176846068	0.0222306013753247	0.199076669	0.181515769788042
1975	213_538916	5	-0.003865591	0.00202191167145739	0.005887503	0.0400497428833033
1975	213_454152	5	-0.016007724	0.00151999553743476	0.01752772	0.145874437040547
1975	213_444685	5	-0.028927772	0.00585524828126097	0.03478302	0.0663082869904719
1975	213_452703	5	0.0121484813854413	0.00061398878976104	-0.011534493	NA
1975	213_452702	5	-0.069444444	-0.009627705	0.059816739	NA
1975	213_440315	5	-0.003356175	0.00735896022384038	0.010715136	0.0256346468186493
1975	213_485513	5	0.110273309226908	0.0620325357470362	-0.048240774	NA
1975	213_448327	5	0.0651482210488144	-0.027594356	-0.092742577	0.107474281157095
1975	213_438116	5	-0.024055162	-0.024941279	-0.000886116	NA
1975	213_531620	5	-0.019017398	0.00442800877143577	0.023445407	0.0395358038378578
1975	213_533782	5	-0.010165961	-0.020206671	-0.01004071	0.059032907486047
1975	213_538163	5	-0.023614392	0.0525982904494976	0.076212683	0.130835614413911
1975	213_401666	5	-0.019344197	-0.012866065	0.006478131	0.0381722631951358
1975	213_541074	5	-0.144337567	0.0342135480615138	0.178551115	0.113743322623908
1975	213_532300	5	-0.009789455	-0.012270991	-0.002481536	0.0655439194451658
1975	213_542549	5	-0.022472218	0.0321401410605105	0.05461236	0.0469996661608086
1975	213_539643	5	-0.021684099	-0.050066206	-0.028382107	0.068995099809326
1975	213_412595	5	-0.002204575	-0.009022033	-0.006817458	0.0703024516066131
1975	213_412596	5	0.0251083733077585	0.00801360613133066	-0.017094767	0.0310019079662168
1975	213_543269	5	0.0143387100689823	-0.004091552	-0.018430262	NA
1975	213_540368	5	-0.059786578	0.0439575702630125	0.103744148	0.089187106566111
1975	213_435213	5	-0.095168881	-0.011635892	0.083532989	NA
1975	213_541067	5	0.0446520321073384	0.00656705811912197	-0.038084974	0.0165776926993625
1975	213_534510	5	0.0208758165742408	0.00118906850307011	-0.019686748	0.0456388727881263
1975	213_416976	5	-0.004392231	0.0118235194797666	0.016215751	0.023775155077603
1975	213_423547	5	-0.185728294	0.371936496057153	0.55766479	NA
1975	213_416241	5	0.0278639106287684	0.00114601180141411	-0.026717899	0.0573429454917916
1975	213_414786	5	0.0433401321770264	0.0310902064077599	-0.012249926	0.0322217199061433
1975	213_412598	5	-0.067983837	0.0180304723880114	0.086014309	NA
1975	213_534489	5	0.00434406608084258	0.01717859465939	0.012834529	0.0400502182620342
1975	213_536680	5	0.0598735041802843	-0.068863149	-0.128736653	0.113435568195776
1975	213_541071	5	-0.082421991	0.20361742629355	0.286039417	NA
1975	213_543272	5	-0.045186322	-0.026506949	0.018679372	NA
1975	213_476028	5	0.115635630358683	-0.044077404	-0.159713034	NA
1975	213_446873	5	-0.005753539	0.00665801214940909	0.012411551	NA
1975	213_438849	5	0.0743143413946309	0.0234860332929211	-0.050828308	0.033281651778399
1975	213_438118	5	-0.136875492	0.0595199962025628	0.196395488	NA
1975	213_414787	5	-0.007050673	0.0150334915025875	0.022084165	0.0252779304824313
1975	213_447602	5	-0.070642254	0.0335676145605608	0.104209868	NA
1975	213_545456	5	-0.002908006	0.0816515007043551	0.084559506	NA
1975	213_419164	5	-0.000703663	0.0595511240195737	0.060254787	0.0652736027519017
1975	213_401678	5	0.00264950673542815	0.0372046201213318	0.034555113	0.0529388107798135
1975	213_400945	5	0.0740955624043833	-0.032205914	-0.106301476	0.0482879196863462
1975	213_456344	5	0.0221612531749102	0.00608741641449186	-0.016073837	NA
1975	213_414067	5	0.14301938838684	-0.02743878	-0.170458169	NA
1975	213_441775	5	-0.021503819	0.0150154713866936	0.03651929	0.0703849028079932
1975	213_446131	5	0.0195054356609145	-0.005358907	-0.024864343	0.0666010151520375
1975	213_438128	5	0.0104638629404369	0.0314097341747081	0.020945871	NA
1975	213_537417	5	-0.001288831	-0.004707117	-0.003418286	0.0523577385014247
1975	213_409679	5	0.114974396842847	0.00896441507975291	-0.106009982	NA
1975	213_432295	5	-0.117390075	-0.024902552	0.092487523	0.0838671976463346
1975	213_431563	5	0.187536871900176	-0.06273867	-0.250275542	NA
1975	213_533037	5	-0.025964764	0.0424384970203157	0.068403262	0.0464723493244709
1975	213_407492	5	-0.1393004	0.12286093879488	0.262161339	0.0891419790758671
1975	213_417714	5	-0.073633025	-0.106408423	-0.032775398	0.0420335283140793
1975	213_422085	5	0.00170531631880866	0.0879160408211809	0.086210725	0.0405729301970627
1975	213_420626	5	0.0392401656789483	-0.009639149	-0.048879315	0.0303902756749743
1975	213_414789	5	-0.100614375	0.0221337774799629	0.122748152	NA
1975	213_418432	5	-0.001414106	-0.003987799	-0.002573693	0.0497286402629385
1975	213_538877	5	-0.013181247	0.284724759295368	0.297906006	NA
1975	213_418440	5	0.0352281618679026	0.00390845294119149	-0.031319709	0.0135349115889004
1975	213_531570	5	0.0217063702561185	-0.003258322	-0.024964692	NA
1975	213_535240	5	0.0215896240562311	0.00619721067763258	-0.015392413	NA
1975	213_536679	5	0.136597816745455	-0.099287093	-0.23588491	NA
1975	213_421362	5	0.00141336299476918	0.162654557278181	0.161241194	NA
1975	213_531587	5	0.00993811526610302	0.0317842766507984	0.021846161	0.0244274306778852
1975	213_405313	5	0.0303422095796931	0.00179767522962025	-0.028544534	NA
1975	213_405310	5	-0.091498177	0.00847698900732421	0.099975166	0.0352208364901054
1975	213_544726	5	-0.041261855	-0.012447072	0.028814783	NA
1975	213_398758	5	0.0439450565746077	-0.008313124	-0.052258181	0.0498179396229304
1975	213_535979	5	0.0970833729397286	0.0948938223351259	-0.002189551	0.122989821658349
1975	213_435930	5	0.19376913950652	-0.075447993	-0.269217133	NA
1975	213_541087	5	0.0843122445097209	0.0718258387250501	-0.012486406	NA
1975	213_538187	5	0.00338570159958538	0.0559920516926159	0.05260635	0.0300442649208916
1975	213_461445	5	0.134176372382992	-0.169101979	-0.303278351	NA
1975	213_446130	5	-0.009442909	0.0285014148574917	0.037944323	NA
1975	213_435210	5	-0.087817747	-0.013969667	0.07384808	NA
1975	213_533032	5	0.0148526124860043	-0.00431754	-0.019170153	0.0589372261314173
1975	213_422818	5	-0.029236249	-0.034465235	-0.005228986	0.134933553482018
1975	213_538153	5	-0.00719112	-0.002943284	0.004247836	0.0585467651955951
1975	213_543996	5	-0.320763728	-0.069142264	0.251621463	NA
1975	213_442495	5	0.0658510134035495	0.0219334994983994	-0.043917514	NA
1975	214_285295	5	-0.021307856	-0.02743103	-0.006123174	0.0754502065192025
1975	214_291874	5	-2.51E-16	-0.077151675	-0.077151675	NA
1975	214_304268	5	-7.87E-17	-0.054143255	-0.054143255	0.0375924598599303
1975	214_283856	5	-0.50691055	-0.185815264	0.321095286	NA
1975	214_313003	5	-2.51E-16	-0.006417728	-0.006417728	NA
1975	232_4003896	5	-0.192307692	-0.014139924	0.178167768	0.200303561244411
1975	288_557927	5	0.288675134594812	0.235702260395516	-0.052972874	NA
1975	312_1519172	5	0.00196155385847392	3.30913057378522e-17	-0.001961554	0.0101925328339783
1975	330_4641818	5	0.0904275945507786	0.0286915821520406	-0.061736012	0.078350854667242
1975	339_1085477	5	0.0087800198146417	0.00653463321609837	-0.002245387	0.00294549317022763
1975	361_466508	5	0.0108864470893301	0.00681508873241795	-0.004071358	0.0139329263257701
1975	363_2185522	5	0.00102421327315891	0.00526264211256241	0.004238429	0.00377398844079091
1975	420_2193536	5	0.0112648430782606	0.0183942745997748	0.007129432	0.0045006817825201
1975	428_2902	5	0.00195183449547131	0.0111155309910351	0.009163697	0.00770679501009367
1975	428_3631	5	0.00782034048968502	0.0108754142535005	0.003055074	0.0022919475271345
1975	428_534345	5	0.00476364804624069	0.000277141230075481	-0.004486507	0.00301027815656283
1975	428_2180	5	9.89733469251068e-05	0.00382402836250751	0.003725055	0.00184147074165956
1975	428_2179	5	0.0058935272615546	0.0044817155098712	-0.001411812	0.00238037349962202
1975	428_4364	5	0.00700501272274877	0.0063236459389011	-0.000681367	0.00264750723871736
1975	428_3630	5	0.0114769022186112	0.0128840284542605	0.001407126	0.0044751256825568
1975	428_3632	5	0.0037686897745286	-0.000600942	-0.004369632	0.00580385678935794
1975	428_4368	5	0.00368330926008688	0.00167778906815585	-0.00200552	0.0038177645370986
1975	428_5093	5	0.0214749816392302	0.00302217357079242	-0.018452808	0.00655604597201466
1975	428_2903	5	0.00357077460633209	0.00366212733945939	9.13527e-05	0.00145203191565799
1975	428_7287	5	0.0157394697068238	0.00592343383870611	-0.009816036	0.00581018006003648
1975	428_7286	5	0.0136829141841242	0.0075270354529304	-0.006155879	0.00499774856462072
1975	428_10936	5	0.00611094200274758	0.00622054031099401	0.000109598	0.00130475225870394
1975	428_10207	5	0.00813812645791378	0.00122963852943262	-0.006908488	0.00290800967460616
1975	428_9477	5	0.0112263069238057	0.00590268253723521	-0.005323624	0.00269613637441414
1975	428_9476	5	0.00359942779822733	0.005755348967118	0.002155921	0.00266123552508421
1975	428_8747	5	0.00491659531917905	0.000404094257411248	-0.004512501	0.00299553782780352
1975	428_5099	5	0.0188671158943571	0.00287034858187044	-0.015996767	0.00719698277718809
1975	428_4369	5	0.0102008267218507	0.0027521738776354	-0.007448653	0.00330284886756828
1975	428_536531	5	0.0153918611397684	0.00420008532947472	-0.011191776	0.00369971977954439
1975	428_536532	5	0.00556732149975547	0.00663877795333177	0.001071457	0.00191000070163544
1975	428_537260	5	0.00768106901961161	0.00564948087493129	-0.002031588	0.0038903113538268
1975	428_536530	5	0.00890440765888088	0.00680907559532672	-0.002095332	0.00395190459924168
1975	428_3636	5	0.0123050528822764	0.0136330790697993	0.001328026	0.00346071306673113
1975	428_535802	5	0.0116353558611424	0.00746276364151132	-0.004172592	0.00314572240973029
1975	428_535803	5	0.00937881543216627	0.00996457005871771	0.000585755	0.0021519736228842
1975	428_537988	5	0.0106020340931071	0.00784845842805418	-0.002753576	0.00292906506898082
1975	428_532157	5	-0.002103148	0.00866020260750001	0.010763351	0.0043798722296472
1975	428_532158	5	0.0177049209156636	0.0090102922245853	-0.008694629	0.00650263736070325
1975	478_1091984	5	0.0150402826187052	0.0129736991292687	-0.002066584	0.00115715655030682
1975	148_4763492	5	0.246953032415468	0.0185270524312219	-0.22842598	0.0916486901469985
1975	148_4762761	5	0.0327582530093686	0.00985368619956002	-0.022904567	0.036544963425002
1975	148_4761305	5	-0.01887841	0.0494574593854443	0.068335869	NA
1975	148_4759842	5	0.0265545548017942	0.0384539267071882	0.011899372	0.117670925490443
1975	148_4764223	5	0.122008467928146	-0.020470446	-0.142478914	NA
1975	178_242995	5	0.0758967922699189	0.0193338870655691	-0.056562905	NA
1975	178_241536	5	0.0399772999664279	0.0174877491519388	-0.022489551	NA
1975	178_240806	5	0.0619919724174538	0.0106558209732824	-0.051336151	NA
1975	178_242265	5	0.0479260798135934	0.0135004606527936	-0.034425619	NA
1975	278_5118325	5	0.0510204081632651	0.0248891359054494	-0.026131272	0.0212305699292611
1975	278_5113220	5	0.168993608005672	0.0848541458118261	-0.084139462	NA
1975	278_5119783	5	0.173662579557307	0.0789247317449206	-0.094737848	NA
1975	278_5119054	5	-0.061270821	0.00136628214358067	0.062637103	NA
1975	278_5129267	5	0.100213754294075	0.109634027118145	0.009420273	NA
1975	278_5094989	5	0.0107125822636218	-0.020920944	-0.031633527	0.11128507115337
1975	278_5135103	5	-0.006553576	-0.048272452	-0.041718876	0.0318937060866247
1975	278_5129265	5	0.0420769792218209	-0.089269676	-0.131346655	NA
1975	278_5121976	5	-0.0868266	0.158113883008419	0.244940483	NA
1975	278_5124161	5	0.0130843160828917	-0.005341563	-0.018425879	0.0713243328732473
1975	278_5117598	5	0.0189504981970528	0.0179271121819046	-0.001023386	0.0319829986540183
1975	278_5117596	5	-0.028418336	0.0623368775364319	0.090755214	NA
1975	278_5116138	5	0.0162834165968133	0.0336151982963426	0.017331782	0.045080283860277
1975	278_5118328	5	0.00336698809126468	-0.007546095	-0.010913083	0.047656891510634
1975	278_5108846	5	0.02461509628301	0.00695476908113166	-0.017660327	0.123714309590908
1975	278_4764955	5	-0.016879135	-0.082097155	-0.06521802	0.0481733714746984
1975	278_5125619	5	-0.146070693	-0.060376436	0.085694257	NA
1975	278_5115412	5	0.0787387612618325	0.0116354042360757	-0.067103357	NA
1975	278_5092072	5	0.0605519887024615	0.0806742458093663	0.020122257	0.0277325856296209
1975	278_5113949	5	0.000753336008281383	0.0206762893942373	0.019922953	0.0347377452976623
1975	278_5136563	5	-0.108005838	-0.031643442	0.076362397	NA
1975	278_5115407	5	-0.190527945	0.00112998982450605	0.191657935	NA
